# Supplementary material for: Prokaryotic Diversity and Community Distribution in the Complex Hydrogeological System of the Añana Continental Saltern
Source: Microb Ecol. 2025 Jan 16;87(1):171. doi: 10.1007/s00248-025-02488-2 (PMC11739210; doi:10.1007/s00248-025-02488-2)
Supplement: Supplementary file 2 — Supplementary file2 (XLSX 219 KB) [file 248_2025_2488_MOESM2_ESM.xlsx]

## Sheet: ASV_assigments
ASVs	Doman	Phylum	Class	Orden	Famlily	Genera	Pond III	Pond II	Pond I	Santa Engracia spring	Santa Engracia channel	El Cautivo spring	Fuenterriba spring	El Pico spring	El Pico Dulce spring	San Juan stream	S8 piezometer
00120e4b88901bdff685bdb8c3e3d152	Bacteria	Firmicutes	Bacilli	Lactobacillales	Streptococcaceae	Streptococcus	0	0	0	0	0	0	0.0257701	0	0	0	0
00248ee3d1492895e86ed50541ab1fcc	Archaea	Halobacterota	Halobacteria	Halobacterales	Halobacteriaceae	-	0	0	0	0	0.064969	0	0	0	0	0	0
006cd33aa6729f587d15f59927984279	Bacteria	Cyanobacteria	Cyanobacteriia	Cyanobacteriales	Rubidibacteraceae	Dactylococcopsis	0	0	0	0	0	0	0.0755923	0	0	0	0
0087ad04b4180a0c3ea0a7e85f685066	Bacteria	Pseudomonadota	Alphaproteobacteria	Rhodobacterales	Rhodobacteraceae	-	0	0	0	0	0	0	0	0	0.444691	0	0
009f26fe0bd59ac2ccbc792ccb9a9204	Bacteria	Bacteroidota	Bacteroidia	Cytophagales	Cyclobacteriaceae	Algoriphagus	0	0	0	0	0	0	0	0	0.077821	0	0
00a400d5b287afb1bd1cee5a0a187ba3	Archaea	Halobacterota	Halobacteria	Halobacterales	Haloferacaceae	Halovenus	0	0	0.0555721	0	0	0	0	0	0	0	0
00af8dae76457e9c00d17404caa5968b	Archaea	Nanohaloarchaeota	Nanosalinia	Nanosalinales	Nanosalinaceae	-	0	0	0	0	0	0	0.115106	0	0	0	0
010b0aaa7b4a40d30a54f48191e09428	Bacteria	Bacteroidota	Bacteroidia	Flavobacteriales	Flavobacteriaceae	Flavobacterium	0	0	0	0	0	0	0	0	0	0.0237825	0
011b99568dfccb74ba8d8c0237db9314	Bacteria	Pseudomonadota	Gammaproteobacteria	Oceanospirillales	Marinomonadaceae	Marinomonas	0	0	0	0	0	0	0	0	0.133407	0	0
011d4a9244f257ae9e44228fcdfd9b66	Bacteria	Nitrospirota	Thermodesulfovibrionia	-	-	-	0	0	0	0	0	0	0	0	0	0	0.143433
01299497b9851d16d852e5a618328630	Bacteria	Verrucomicrobiota	Lentisphaeria	Victivallales	Victivallaceae	Victivallis	0	0	0	0	0	0	0	0	0	0	0.300526
0140292f08dd395ce91bad910fcf6419	Bacteria	Firmicutes	Clostridia	Clostridiales	-	-	0	0	0	0	0	0	0	0	0	0	0.307356
014939aaf5876815748cd5152e2d7b79	Bacteria	Pseudomonadota	Alphaproteobacteria	-	-	-	0	0	0	0	0	0	0.0257701	0	0	0	0
014f9adab2906ff4d74b06814a575443	Bacteria	Actinobacteriota	Actinobacteria	Propionibacteriales	Propionibacteriaceae	Cutibacterium	0	0	0	0	0	0	0	0	0	0	0.239055
01939b6af2b8f7f7b2f2a4773500cd04	Archaea	Halobacterota	Halobacteria	Halobacterales	Haloferacaceae	Halobaculum	0.456833	0	0	0	0	0	0	0.376746	0	0	0
01aa2a4dc649d52bd4ecc3f85d60451b	Bacteria	Bacteroidota	Rhodothermia	Rhodothermales	Rhodothermaceae	Salinibacter	0.112157	0	0	0	0	0	0	0	0	0	0
01ed9fad27d40d9aef25bca64035b380	Bacteria	Actinobacteriota	Acidimicrobiia	-	-	-	0	0	0	0	0	0	0	0	0.0611451	0	0
01ee35f2339402a6d268b4049c986222	Archaea	Halobacterota	Halobacteria	Halobacterales	Haloferacaceae	Haloarchaeobius	0	0	0	0	0.257328	0.730733	0.134005	0	0	0	0
01f5a89c6d260f7ca8c97f86a67777b0	Archaea	Halobacterota	Halobacteria	Halobacterales	Haloferacaceae	Halobellus	0.809717	0.153528	0.234197	0	0	0	0	0	0	0	0
01f69e193fdf3a930b4f2452ccbb21d2	Bacteria	Bdellovibrionota	Bdellovibrionia	Bacteriovoracales	Bacteriovoracaceae	-	0	0	0	0	0	0	0	0	0	0.046484	0
021b71ed1cbb1f34bb71d85a72fe59ce	Archaea	Halobacterota	Halobacteria	Halobacterales	Halomicrobiaceae	-	0	0	0	0	0.0636951	0	0	0	0	0	0
0263fdda535ac2103b39040681aaa362	Bacteria	Planctomycetota	Planctomycetes	Pirellulales	Pirellulaceae	-	0	0	0	0	0	0	0	0	0.0611451	0	0
0269bd8887e672c592e794817d253ceb	Bacteria	Pseudomonadota	Gammaproteobacteria	Pseudomonadales	Moraxellaceae	Acinetobacter	0	0	0	0	0	0	0.350473	0	0	0	0
026e319111976c4f745269ab68b28cbe	Bacteria	Firmicutes	Clostridia	Oscillospirales	Oscillospiraceae	-	0	0	0	0	0	0	0	0	0	0	0.177583
0284fd5b3ee32527cd1b358e87327aed	Bacteria	Pseudomonadota	Alphaproteobacteria	Rhizobiales	Xanthobacteraceae	-	0	0	0	0	0	0	0	0	0.12229	0	0
0290296bc9add576970c10aba7a275e4	Bacteria	Pseudomonadota	Gammaproteobacteria	-	-	-	0	0	0	0	0	0	0	0	0.211228	0	0
029bc747ba63d76e00fdde2132d485b6	Bacteria	Pseudomonadota	Gammaproteobacteria	Alteromonadales	Shewanellaceae	Shewanella	0	0	0	0	0	0	0	0	0	0	0.150263
02cf30fadf0ceb2e786f684f0d77e77e	Bacteria	Pseudomonadota	Gammaproteobacteria	Pseudomonadales	Pseudomonadaceae	Pseudomonas	0	0	0	0	0	0	0	0	0.300167	0	0
02d73f590e27102ce5686ec87818337e	Bacteria	Verrucomicrobiota	Chlamydiae	Chlamydiales	Chlamydiaceae	Chlamydiaceae	0	0	0	0	0	0	0	0	0.0722624	0	0
02f166e21a0330311b114ac31baeef92	Bacteria	Verrucomicrobiota	Verrucomicrobiae	Verrucomicrobiales	Rubritaleaceae	Luteolibacter	0	0	0	0	0	0	0	0	0.111173	0	0
02f685c6f40129d80f70641291b89ec1	Bacteria	Halanaerobiaeota	Halanaerobiia	Halanaerobiales	Halobacteroidaceae	-	0	0	0	0	0.0687907	0	0	0	0	0	0
030234dd285cc17e9ba85ab2358362d7	Bacteria	Bacteroidota	Bacteroidia	-	-	-	0	0	0	0	0.0662429	0	0	0	0	0	0
034ae37257aa0ab5491bddf1b5f81486	Bacteria	Pseudomonadota	Gammaproteobacteria	-	-	-	0	0	0	0	0	0	0	0	0.100056	0	0
035ac1d853d258653a071540e1b19453	Bacteria	Bacteroidota	Bacteroidia	Cytophagales	Cyclobacteriaceae	Reichenbachiella	0	0	0	0	0	0	0	0	0.339077	0	0
0376b7bbcb987b090386a4da8039dc81	Bacteria	Actinobacteriota	Actinobacteria	Corynebacteriales	Corynebacteriaceae	Lawsonella	0	0	0	0	0	0	0	0	0	0	0.53275
03a6d6b8edfa9c564d6330222ab5f694	Bacteria	Pseudomonadota	Gammaproteobacteria	Nitrosococcales	Methylophagaceae	Methylophaga	0	0	0	0	0	0	0	0	0.0667037	0	0
03c99980df7fe15fbefe069ed33043e4	Bacteria	Bacteroidota	Bacteroidia	Bacteroidales	Rikenellaceae	-	0	0	0	0	0	0	0	0	0	0	0.409808
03f8f4c4ce328b9b0770cb65acde5430	Bacteria	Pseudomonadota	Gammaproteobacteria	Oceanospirillales	Marinomonadaceae	Marinomonas	0	0	0	0	0	0	0	0	0.138966	0	0
042eb19f6560939040950c4bab3de1ba	Bacteria	Verrucomicrobiota	Verrucomicrobiae	Chthoniobacterales	Chthoniobacteraceae	Chthoniobacteraceae	0	0	0	0	0	0	0	0	0.322401	0	0
043a9fcfd04ca179369b15af84910ab0	Archaea	Halobacterota	Halobacteria	Halobacterales	Halomicrobiaceae	Halomicroarcula	0	0	0	0	0.0471344	0	0	0	0	0	0
0447a12659e8c1906c4ddec2b6cadffd	Bacteria	Pseudomonadota	Gammaproteobacteria	Steroidobacterales	Woeseiaceae	Woeseia	0	0	0	0	0	0	0	0	0.266815	0	0
046da6085082ba5a927cd865d3eb6617	Archaea	Halobacterota	Halobacteria	Halobacterales	Haloferacaceae	Salinigranum	0.106686	0	0	0	0	0	0	0	0	0	0
048dcb1a7f93b1f710f57668f377b8da	Archaea	Halobacterota	Halobacteria	Halobacterales	Haloferacaceae	Halobellus	0	0	0.109159	0	0	0	0	0	0	0	0
0497234e0702306bb808a020f144c97a	Bacteria	Actinobacteriota	Actinobacteria	Micrococcales	Promicromonosporaceae	Cellulosimicrobium	0	0	0	0	0	0	0	0	0	0	0.273205
04e28764e8a51ac32fdd671af93f1f90	Bacteria	Pseudomonadota	Gammaproteobacteria	Oceanospirillales	Halomonadaceae	-	0.114892	0	0	0.0330497	0	0	0	0	0	0	0
04e5551a4f88efcd456329ff0aa5950e	Bacteria	Pseudomonadota	Gammaproteobacteria	Oceanospirillales	Halomonadaceae	Halomonas	0	0	0	0	0	0	0	0	0	0	0.539581
04f361efd7e23cd969913a3f980d9648	Bacteria	Pseudomonadota	Gammaproteobacteria	Enterobacterales	-	-	0	0	0	0	0	0	0	0	0	0	0.0751315
0533d02d5cf74c23345c771c18a77e13	Bacteria	Desulfobacterota	Desulfuromonadia	Bradymonadales	Bradymonadaceae	Bradymonas	0	0	0	0	0	0.202316	0.158057	0	0	0	0
055c2a9d5ababf4782fc8feb5a652954	Bacteria	Pseudomonadota	Gammaproteobacteria	Pseudomonadales	Pseudomonadaceae	Pseudomonas	0	0	0	0	0	0	0	0	0.0833797	0	0
05ca3add52ffab822e237a4a647b4753	Bacteria	Pseudomonadota	Gammaproteobacteria	Thiohalorhabdales	Thiohalorhabdaceae	Thiohalorhabdus	0	0	0	0	0	0.0851857	0	0	0	0	0
060e9c7fbb6391e6cb857a3c26b5610b	Bacteria	Patescibacteria	Parcubacteria	-	-	-	0	0	0	0	0	0	0.0584122	0	0	0	0
0624bc13b7a28e3524faa4e9706e9437	Bacteria	Pseudomonadota	Gammaproteobacteria	Burkholderiales	Comamonadaceae	Hydrogenophaga	0	0	0	0	0	0	0	0	0.455809	0	0
066bda77c212904c91765833cdd053fc	Bacteria	Actinobacteriota	Actinobacteria	Corynebacteriales	Corynebacteriaceae	Corynebacterium	0	0	0	0	0	0	0	0	0	0	0.51226
067518ed66a28532214696b688881cdb	Bacteria	Bacteroidota	Bacteroidia	Flavobacteriales	Flavobacteriaceae	-	0	0	0.0833581	0	0	0	0	0	0	0	0
075c175977958c0fe9161db973e4f4ef	Archaea	Halobacterota	Halobacteria	Halobacterales	Haloferacaceae	Halohasta	0	0	0	0	0.189811	0	0.285189	0	0	0	0
07cb357e3df1650f86678a90ff54d336	Bacteria	Bacteroidota	Bacteroidia	Flavobacteriales	Flavobacteriaceae	Salegentibacter	0	0	0	0	0	0	0	0	0.127849	0	0
07cfb8df0e45fa5fc86c84b8518eb7b2	Bacteria	Pseudomonadota	Gammaproteobacteria	Burkholderiales	Oxalobacteraceae	Undibacterium	0	0	0	0	0	0	0	0	0	0	0.163923
07dd97531fef44235e5feb376e392326	Bacteria	Desulfobacterota	Desulfobulbia	Desulfobulbales	Desulfocapsaceae	-	0	0	0	0	0	0	0	0	0	0	0.245885
07e438685a026e9def344e83b41d1359	Bacteria	Bacteroidota	Bacteroidia	Chitinophagales	-	-	0	0	0	0	0	0	0	0	0	0	0.0683013
07e7dba174ff60bf108f9fd17cc0db72	Bacteria	Pseudomonadota	Alphaproteobacteria	Rhodobacterales	Rhodobacteraceae	-	0	0	0	0	0	0	0	0	0.250139	0	0
0801e0d8b14d7874ee8ef83b05f659cd	Archaea	Halobacterota	Halobacteria	Halobacterales	Haloferacaceae	Halobellus	0	0	0	0	0.239493	0.0825236	0.0979264	0	0	0	0
0808e33f68919a34b5193ebcb603ebc9	Archaea	Halobacterota	Halobacteria	Halobacterales	-	-	0	0	0	0	1.07008	0	0.946622	0	0	0	0
0857216a4b9b7c4296ab89097a568672	Bacteria	Firmicutes	Bacilli	Lactobacillales	Leuconostocaceae	Leuconostoc	0	0	0	0	0	0	0	0	0	0	0.150263
088050d06f883324cdfb70ef197336d4	Archaea	Nanoarchaeota	Nanoarchaeia	Woesearchaeales	-	-	0	0	0	0	0.0585995	0	0	0	0	0	0
08df878c86b05233c8ad3983e3a4a567	Archaea	Crenarchaeota	Nitrososphaeria	Nitrosopumilales	Nitrosopumilaceae	Nitrosopumilaceae	0	0	0	0	0	0	0	0	0.0722624	0	0
092e78170f908e0979d9fc931a90fd4e	Bacteria	Pseudomonadota	Gammaproteobacteria	Burkholderiales	Oxalobacteraceae	Undibacterium	0	0	0	0	0	0	0	0	0	0	0.0819616
093a9c4ff03d381e38fe7c685325dc45	Bacteria	Bacteroidota	Bacteroidia	Chitinophagales	Saprospiraceae	-	0	0	0	0	0	0	0	0	0.272374	0	0
09bc36bef5747ff0b99149ac755cdc24	Archaea	Halobacterota	Halobacteria	Halobacterales	Halomicrobiaceae	Halomicrobium	0	0	0	0	0	0	0.12885	0	0	0	0
09e42271090684730f612c6b5a7f0dee	Archaea	Halobacterota	Halobacteria	Halobacterales	Halomicrobiaceae	Halomicroarcula	0	0	0	0	0	0	0	0.508454	0	0	0
09f994d8a77d8b57dcf4483843f66da9	Bacteria	Firmicutes	Bacilli	Mycoplasmatales	Mycoplasmataceae	Candidatus_Bacilloplasma	0	0	0	0	0	0	0	0	0.439133	0	0
0a0b5cdc6fadf4c96998e947b2889a51	Bacteria	-	-	-	-	-	0	0	0	0	0	0	0	0	0.0889383	0	0
0a21ed43428cfa87275f1a60618c7516	Bacteria	Desulfobacterota	Desulfuromonadia	Desulfuromonadia	-	-	0	0	0	0	0	0.0425928	0	0	0	0	0
0a358deb151d59bcbc27da921671c173	Bacteria	Pseudomonadota	Alphaproteobacteria	Kiloniellales	Kiloniellaceae	-	0	0	0	0	0	0	0	0	0	0	0.0751315
0a687870bdd258b9979362678fb3e426	Bacteria	Bacteroidota	Rhodothermia	Rhodothermales	Rhodothermaceae	Salinibacter	0	0.151396	0	0	0	0	0	0	0	0	0
0a700a620d01b1c0c375a393237f1ca9	Bacteria	Pseudomonadota	Alphaproteobacteria	Sphingomonadales	Sphingomonadaceae	Altererythrobacter	0	0	0	0	0	0	0	0	0	0.0194584	0
0a767db829e98d12a9c8c8298d4bb6b5	Bacteria	Desulfobacterota	Desulfovibrionia	Desulfovibrionales	Desulfohalobiaceae	Desulfovermiculus	0	0	0	0	0.350323	0.131772	0.0412322	0	0	0	0
0a82d9864eaf9ce574c29c87809d01bc	Archaea	Halobacterota	Halobacteria	Halobacterales	Halomicrobiaceae	Halomicroarcula	0	0	0	0	0	0	0.0395141	0	0	0	0
0a855df103dced85e6c5db57c3620537	Archaea	Nanoarchaeota	Nanoarchaeia	Woesearchaeales	-	-	0	0	0	0	0	0	0.0515402	0	0	0	0
0aa05d618753feec97f277981794dcd8	Bacteria	Cyanobacteria	Cyanobacteriia	-	-	-	0	0	0	0	0	0	0.109952	0	0	0	0
0af7c399b2e9b48f7bba9bef78ceee88	Archaea	Halobacterota	Halobacteria	Halobacterales	Haloferacaceae	Halonotius	0	0	0	0	0	0	0	0.128645	0	0	0
0afdcd9555c95c901bc8af400c271937	Bacteria	Pseudomonadota	Alphaproteobacteria	Rhizobiales	-	-	0	0	0	0	0	0	0	0	0.0611451	0	0
0b19def882e02a4e2f20ba6b7b566435	Archaea	Nanohaloarchaeota	Nanosalinia	Nanosalinales	Nanosalinaceae	-	0	0	0	0	0	0	0.0670023	0	0	0	0
0b223cbaedee81c2813e532820c0feb8	Bacteria	Bacteroidota	Bacteroidia	Flavobacteriales	Crocinitomicaceae	Crocinitomix	0	0	0	0	0	0	0	0	0.333519	0	0
0b2fe7637bb611fea5044280108ae7a8	Bacteria	Pseudomonadota	Alphaproteobacteria	Rhizobiales	Stappiaceae	-	0	0	0	0	0	0	0	0	0	0	0.109282
0b3dfac3a294ddeab8f6be1b333c4d34	Bacteria	Bacteroidota	Bacteroidia	Flavobacteriales	Crocinitomicaceae	-	0	0	0	0	0	0	0	0	0.100056	0	0
0b3e374ab64107f5c67967c8eb378672	Bacteria	-	-	-	-	-	0	0	0	0	0	0	0	0	0.0833797	0	0
0b4408c7aba8e4c80b04baf46da8819e	Bacteria	Pseudomonadota	Gammaproteobacteria	Alteromonadales	Colwelliaceae	Thalassotalea	0	0	0	0	0	0	0	0	0	0.0162153	0
0b4a61a0b1f208b0bc278be64decb2dc	Bacteria	Bacteroidota	Rhodothermia	Rhodothermales	Rhodothermaceae	Salinibacter	0	0.174851	0.242136	0	0	0	0	0	0	0	0
0b884910ecbaa632b35ec9e57442a1ca	Bacteria	Desulfobacterota	-	-	-	-	0.0492395	0	0	0	0	0	0	0	0	0	0
0b9fc4a8ccfcdb2dc0e74a5094e51ed9	Bacteria	Cyanobacteria	Cyanobacteriia	-	-	-	0	0	0	0	0	0	0	0	0.105614	0	0
0bff587ccffd95e897438ea88c1906de	Bacteria	Pseudomonadota	Gammaproteobacteria	Oceanospirillales	Halomonadaceae	Halomonas	0	0	0	0	0	0	0.183827	0	0	0	0
0c01745656194bb12ea03923f336689b	Archaea	Halobacterota	Halobacteria	Halobacterales	Haloferacaceae	Halonotius	0	0	0	0	0.196181	0	0	0	0	0	0
0c6499c2e5ba69993ba32a6dc06e42af	Bacteria	Verrucomicrobiota	Verrucomicrobiae	Opitutales	Puniceicoccaceae	Lentimonas	0	0	0	0	0	0	0	0	0.305725	0	0
0c6c876daf0575c117d3218a927968e2	Archaea	Halobacterota	Halobacteria	Halobacterales	Halobacteriaceae	Halarchaeum	0.191487	0	0	0	0	0	0	0	0	0	0
0c870c2889f4bd390febd8ce36611acc	Bacteria	Pseudomonadota	Gammaproteobacteria	Enterobacterales	-	-	0	0	0	0	0	0	0	0	0	0	0.293696
0ca0639d014e6ac9bb41b1c7e1cf123a	Bacteria	Bacteroidota	Bacteroidia	Cytophagales	Microscillaceae	Chryseolinea	0	0	0	0	0	0	0	0	0.36687	0	0
0caf90682cc65e3a5315257ff2b768b8	Archaea	Halobacterota	Halobacteria	Halobacterales	Haloferacaceae	Halonotius	0	0	0	0	2.00257	5.2123	2.00835	0	0	0	0
0cdf2fed8509013956ee0ce3182e0b31	Archaea	Halobacterota	Halobacteria	Halobacterales	Haloferacaceae	Halorubrum	0	0	0	0	0	0	0.0274881	0	0	0	0
0cdf74519a632ce22526afa30120a571	Bacteria	Pseudomonadota	Gammaproteobacteria	Burkholderiales	Burkholderiaceae	Burkholderia-Caballeronia-Paraburkholderia	0	0	0	0	0	0	0	0	0	0	0.170753
0d0b90802c3b9a1ad8059059d1fb12a8	Archaea	Halobacterota	Halobacteria	Halobacterales	Haloferacaceae	-	0.161396	0	0	0	0	0	0	0	0	0	0
0d10f259dd8886db49bd78ea48ba7098	Archaea	Halobacterota	Halobacteria	Halobacterales	Halomicrobiaceae	Haloarcula	0	0.379555	0.125037	0	0	0	0	0	0	0	0
0d2121d6dd84129a80ab34ad94c6abc8	Bacteria	Verrucomicrobiota	Verrucomicrobiae	Verrucomicrobiales	Rubritaleaceae	Haloferula	0	0	0	0	0	0	0	0	0.0722624	0	0
0d5373644b0ea84e4f31043dda31cff3	Archaea	Halobacterota	Halobacteria	Halobacterales	Haloferacaceae	Haloplanus	0	0	0	0	0.26115	0.230268	0.118542	0	0	0	0
0d7f60ef2af50cd34ffb864ee19caebb	Bacteria	Pseudomonadota	Gammaproteobacteria	Oceanospirillales	Marinomonadaceae	Marinomonas	0	0	0	0	0	0	0	0	0.0889383	0	0
0dbe25e5a1a4f3b0b4551b35dba361c8	Bacteria	Patescibacteria	Gracilibacteria	-	-	-	0	0	0	0	0	0	0	0	0.194553	0	0
0df4eb148438d55f3d910ce759d99f86	Bacteria	Pseudomonadota	Gammaproteobacteria	Vibrionales	Vibrionaceae	Vibrio	0	0	0	0	0	0	0	0	0.100056	0	0
0e302d59c7a84a10fe7dfd579a767d67	Archaea	Halobacterota	Halobacteria	Halobacterales	Halomicrobiaceae	Halapricum	0	0	0	0	0	0.0918408	0	0	0	0	0
0e42b8949d2654f7ef363930027dadef	Archaea	Halobacterota	Halobacteria	Halobacterales	-	-	0	0	0	0	0	0.837215	0	0	0	0	0
0e50611b4a2cd7d2e05d0739ed1309b7	Bacteria	Pseudomonadota	Gammaproteobacteria	Cellvibrionales	Halieaceae	-	0	0	0	0	0	0	0	0	0	0.0162153	0
0e7132f91fe24063778101db06035dfb	Archaea	Halobacterota	Halobacteria	Halobacterales	Haloferacaceae	Haloplanus	0	0	0	0	0.639499	0.44057	0	0	0	0	0
0e77824debed3e4bb9c7f3b8702b29f2	Bacteria	Pseudomonadota	Gammaproteobacteria	Salinisphaerales	Solimonadaceae	-	0	0	0	0	0	0	0	0	0.0555864	0	0
0ea495969cbfb36a07fdeb55ef64374c	Bacteria	Pseudomonadota	Gammaproteobacteria	Enterobacterales	-	-	0	0	0	0	0	0	0	0	0	0	0.150263
0ed5ea721d5b70a9eaacb19dfac067d3	Bacteria	Pseudomonadota	Alphaproteobacteria	Caulobacterales	Hyphomonadaceae	Hyphomonas	0	0	0	0	0	0	0	0	0.155642	0	0
0f134d629a0e7216637277ce94cf1c5e	Bacteria	Pseudomonadota	Gammaproteobacteria	Burkholderiales	Oxalobacteraceae	Undibacterium	0	0	0	0	0	0	0	0	0	0	0.116112
0f1f21395ff22e20406efb39e8a46b61	Bacteria	Campilobacterota	Campylobacteria	Campylobacterales	Arcobacteraceae	-	0	0	0	0	0	0	0	0	0	0.0216205	0
0f302fa15fd40feed2c21c549b925378	Archaea	Halobacterota	Halobacteria	Halobacterales	Haloferacaceae	Halolamina	0	0	0	0	0.4637	0.92107	0.132286	0	0	0	0
0f468f0c247893f0d9134f2f496fc62b	Bacteria	Pseudomonadota	Gammaproteobacteria	Cellvibrionales	Cellvibrionaceae	Aestuariicella	0	0	0	0	0	0	0	0	0.116732	0	0
0f4b3ff03e9b180614d4663b28f593f4	Bacteria	Halanaerobiaeota	Halanaerobiia	Halanaerobiales	Halanaerobiaceae	Halanaerobium	0	0	0	0	0.253506	2.31332	0	0	0	0	0
0f5058d753b90cafbb490e1c5ae15ca8	Bacteria	Bacteroidota	Rhodothermia	Rhodothermales	Rhodothermaceae	Salinibacter	0	0	0	0	0	0	0.0515402	0	0	0	0
0f595d0b2ed65d3153000637723515aa	Bacteria	Planctomycetota	-	-	-	-	0	0	0	0	0	0	0	0	0.161201	0	0
0fae8df1a6ca025cd968689e40a1d817	Bacteria	Pseudomonadota	Alphaproteobacteria	Rhodobacterales	Rhodobacteraceae	-	0	0	0	0	0	0	0	0	0.0889383	0	0
0fbccc49346a5ec7fc9f8fdd220bd8e6	Archaea	Halobacterota	Halobacteria	Halobacterales	Haloferacaceae	Haloplanus	3.59722	0.206836	1.37739	0	0	0	0	0.0704484	0	0	0
0fd1393f5d72fb1d1019f7016ab49ccb	Bacteria	Verrucomicrobiota	Verrucomicrobiae	Opitutales	Puniceicoccaceae	Pelagicoccus	0	0	0	0	0	0	0	0	0.361312	0	0
0fd2174971d4fb77ef3263f450570da7	Bacteria	Pseudomonadota	Alphaproteobacteria	Rhodobacterales	Rhodobacteraceae	-	0	0	0	0	0	0	0	0	0.289049	0	0
0feda6477b4cb70a82ce683204561e33	Bacteria	Pseudomonadota	Gammaproteobacteria	Burkholderiales	Burkholderiaceae	Burkholderia-Caballeronia-Paraburkholderia	0	0	0	0	0	0	0	0	0	0	0.177583
0ffc20f5e521d2773f60bbc939568498	Archaea	Nanoarchaeota	Nanoarchaeia	Woesearchaeales	-	-	0	0	0	0	0	0	0.0257701	0	0	0	0
0ffe3516712965dd8d42f3e872e300d1	Bacteria	Bacteroidota	Bacteroidia	Bacteroidales	Bacteroidaceae	Bacteroides	0	0	0	0	0	0	0	0	0	0	0.375657
101192b77541dc660d1201e94384fd32	Bacteria	Firmicutes	Bacilli	Lactobacillales	Streptococcaceae	Streptococcus	0	0	0	0	0	0	0	0	0	0	0.286866
101d6caa9066cb909531b5c9b32e63a5	Bacteria	Pseudomonadota	Gammaproteobacteria	Nitrococcales	Nitrococcaceae	-	1.7398	0	0	0	0	0	0	0	0	0	0
10281201a68e1bb5e289832ee6910a98	Bacteria	Pseudomonadota	Alphaproteobacteria	Rhodospirillales	Thalassospiraceae	Thalassospira	0	0	0	0	0	0	0	0	0.233463	0	0
1040498f068f75bb1857df07e3000461	Bacteria	Bacteroidota	Bacteroidia	Flavobacteriales	Flavobacteriaceae	Flavobacterium	0	0	0	0	0	0	0	0	0.277932	0	0
1047a1d345910ef4b737fd10780ed13f	Bacteria	Cyanobacteria	Cyanobacteriia	-	-	-	0	0	0	0	0	0	0	0	0.111173	0	0
107904312a81a56e1c8a154218c8e629	Bacteria	Verrucomicrobiota	Verrucomicrobiae	Verrucomicrobiales	-	-	0	0	0	0	0	0	0	0	0.188994	0	0
108c01c14720cf82e92066e6d6672aef	Archaea	Halobacterota	Halobacteria	Halobacterales	Halomicrobiaceae	-	0	0	0	0	2.76819	3.86131	0.360781	0	0	0	0
108d8321b17ddab543852a80b642ebb0	Bacteria	Acetothermia	Acetothermiia	Acetothermiia	Acetothermiia	Acetothermiia	0	0	0	0	0.0229302	0	0	0	0	0	0
10c0865f32aac883f658afb1a92a4006	Bacteria	Pseudomonadota	Alphaproteobacteria	Rhodobacterales	Rhodobacteraceae	-	0	0	0	0	0	0	0	0	0.455809	0	0
10d89008093950b4a7322978d7704d21	Bacteria	Actinobacteriota	Actinobacteria	Propionibacteriales	Propionibacteriaceae	Cutibacterium	0	0	0	0	0	0	0	0	0	0	0.122942
10dd73d1623575c4e23fc2e2e0b33e18	Bacteria	Firmicutes	Negativicutes	VeillonellalesalesSelenomonadales	Veillonellaceae	Dialister	0	0	0	0	0	0	0	0	0	0	0.416638
110d7217bdb6250edfc611700aea5eaf	Bacteria	Pseudomonadota	Alphaproteobacteria	Rhizobiales	Beijerinckiaceae	Methylobacterium-Methylorubrum	0	0	0	0	0	0	0.0188981	0	0	0	0
113188cf7a5039a639cf40a820ceeb2a	Bacteria	Bacteroidota	Bacteroidia	Bacteroidales	Marinifilaceae	Odoribacter	0	0	0	0	0	0	0	0	0	0	0.0683013
1136190a14608999c5813e15f3dadb5a	Bacteria	Pseudomonadota	Gammaproteobacteria	Burkholderiales	Burkholderiaceae	Burkholderia-Caballeronia-Paraburkholderia	0	0	0	0	0	0	0	0	0.41134	0	0
11406623430159056124c5c23a3ec46e	Archaea	Halobacterota	Halobacteria	Halobacterales	Halobacteriaceae	Halarchaeum	1.02035	0	0	0	0	0	0	0	0	0	0
1142e5c87f3643366716313da04da09d	Bacteria	Pseudomonadota	Gammaproteobacteria	Alteromonadales	Alteromonadaceae	Paraglaciecola	0	0	0	0	0	0	0	0	0	0.0237825	0
115a25fae677efcf586ec5cfe17ba8f3	Bacteria	Pseudomonadota	Gammaproteobacteria	Oceanospirillales	Halomonadaceae	Salinicola	0	0	0	0	0	0	0	0	0.261256	0	0
11bb8d327f36a6dd1aa925804b7defed	Bacteria	-	-	-	-	-	0	0	0	0	0	0	0.0223341	0	0	0	0
11c74c53a59bfc4597c19009f8d1672a	Bacteria	Pseudomonadota	Alphaproteobacteria	Rhodospirillales	Terasakiellaceae	-	0	0	0	0	0	0	0	0	0	0.0172964	0
11da3ecd41edf3e555cc3235492e2af2	Bacteria	Pseudomonadota	Gammaproteobacteria	Ectothiorhodospirales	Ectothiorhodospiraceae	Halofilum	0	0	0	0	0	0.115799	0	0	0	0	0
12c21b75073fba996b6e39738b838f3a	Bacteria	Pseudomonadota	Gammaproteobacteria	Nitrococcales	Nitrococcaceae	-	0	0	0	0	0.0535039	0.0319446	0	0	0	0	0
12eef85ca1b6770fd05d75fb6e82365a	Bacteria	Pseudomonadota	Alphaproteobacteria	Rhodobacterales	Rhodobacteraceae	Sediminimonas	0.443156	0	0	0	0	0	0	0.110267	0	0	0
1303e8342501404d97b7437d9bfdef55	Bacteria	Pseudomonadota	Gammaproteobacteria	Nitrococcales	Nitrococcaceae	Arhodomonas	0	0	0	0.0743617	0	0	0	0	0	0	0
135da37b7c05d7cf32135c266fe6982b	Bacteria	Pseudomonadota	Gammaproteobacteria	Cellvibrionales	Cellvibrionaceae	Aestuariicella	0	0	0	0	0	0	0	0	0.361312	0	0
1366d9b9ec25fc2a45022be52dd0a029	Bacteria	Cyanobacteria	Cyanobacteriia	-	-	-	0	0.0490436	0	0.332562	0	0	0	2.92514	0	0	0
13716086b978da4d3546a41cc865b1b1	Bacteria	Verrucomicrobiota	Verrucomicrobiae	Verrucomicrobiales	Rubritaleaceae	Luteolibacter	0	0	0	0	0	0	0	0	0.0944969	0	0
138b9c1d4183bfd435ab5e27f349db4f	Bacteria	Pseudomonadota	Gammaproteobacteria	Pseudomonadales	Pseudomonadaceae	Pseudomonas	0	0	0	0	0	0	0	0	0	0.13729	0
13a194b9e21429805a598828609e32da	Bacteria	Nitrospinota	Nitrospinia	Nitrospinales	Nitrospinaceae	Nitrospina	0	0	0	0	0	0	0	0	0	0.0118912	0
13bbe891bd385db725415721be47a583	Bacteria	Pseudomonadota	Gammaproteobacteria	Alteromonadales	Pseudoalteromonadaceae	Pseudoalteromonas	0	0	0	0	0	0	0	0	0	0.0399978	0
13d120973ad73f5352eebef3f4e422c4	Bacteria	Pseudomonadota	Alphaproteobacteria	-	-	-	0.0738593	0	0	0	0	0	0	0	0	0	0
13f84c10f09dadd0f0bd4d0606c2a1ef	Archaea	Halobacterota	Halobacteria	Halobacterales	Halomicrobiaceae	Halomicroarcula	0	0	0	1.55747	0	0	0	0	0	0	0
1441b869465346e66aabacd4d78392cf	Bacteria	Firmicutes	Bacilli	Lactobacillales	Listeriaceae	Brochothrix	0	0	0	0	0	0	0	0	0.300167	0	0
14790f5ac72a3944c2b8677210a3f433	Bacteria	-	-	-	-	-	0	0	0	0	0	0	0	0	0.0611451	0	0
148e798487c757c1e339e636e9cca31a	Bacteria	Pseudomonadota	Gammaproteobacteria	Pseudomonadales	Pseudomonadaceae	Pseudomonas	0	0	0	0	0	0	0	0	0	0	0.273205
1492ec52c142a5355ade36d18a78fd5c	Bacteria	Acidobacteriota	Vicinamibacteria	-	-	-	0	0	0	0	0	0	0	0	0.111173	0	0
14a37570a2bc8d6fa434c604fd4dafdd	Archaea	Halobacterota	Halobacteria	Halobacterales	Haloferacaceae	-	0.681147	0	0	0	0	0	0	0	0	0	0
14af6739554e7b40d6d5ed250ecbf09a	Archaea	Nanohaloarchaeota	Nanosalinia	Nanosalinales	Nanosalinaceae	-	0	0	0	0	0	0	0.0395141	0	0	0	0
14cce3b78af72ee65b12f5ac0576d040	Bacteria	Pseudomonadota	Gammaproteobacteria	Oceanospirillales	Halomonadaceae	Halomonas	0	0	0	0	0	0	0.0446682	0	0	0	0
1508815eeb0c7c46659f0da7bcc256f9	Bacteria	Pseudomonadota	Alphaproteobacteria	Rhodobacterales	Rhodobacteraceae	-	0	0	0	0	0	0	0	0	0	0.0897249	0
150a878a6c66fd427efb41e16e83265d	Archaea	Halobacterota	Halobacteria	Halobacterales	Haloferacaceae	Halobaculum	0	0	0	0	0	0.0652203	0	0	0	0	0
155fb4bf9648c864cab63e695c90d04f	Archaea	Halobacterota	Halobacteria	Halobacterales	Haloferacaceae	Haloplanus	0	0	0	0.0764273	0	0	0	0	0	0	0
157e4c05cbfc490ae38e9cc63a003416	Bacteria	Firmicutes	Clostridia	Christensenellales	Christensenellaceae	-	0	0	0	0	0	0	0	0	0	0	0.109282
1582bba98008bddea98c099b308e402d	Archaea	Halobacterota	Halobacteria	Halobacterales	Haloferacaceae	Halohasta	0	0	0	10.1194	0	0	0	0	0	0	0
15942f020cb23db02446ed769c25ece3	Bacteria	Bacteroidota	Bacteroidia	Sphingobacteriales	-	-	0	0	0	0	0	0	0.0223341	0	0	0	0
15a20b44bcd7762304887ac9d80ac363	Bacteria	Actinobacteriota	Acidimicrobiia	Microtrichales	Ilumatobacteraceae	Ilumatobacter	0	0	0	0	0	0	0	0	0.289049	0	0
16ad13408543b1ddb63442056bb3678a	Archaea	Nanohaloarchaeota	Nanosalinia	Nanosalinales	Nanosalinaceae	-	0	0	0.0833581	0	0	0	0	0	0	0	0
16fdcd5aa4515ebf74d6643b27aff64f	Bacteria	Bacteroidota	Rhodothermia	Rhodothermales	Rhodothermaceae	Salinibacter	0	0	0	0	1.02931	0.608279	0	0	0	0	0
1716804ba1e0595c209828efc2f5bba2	Archaea	Halobacterota	Halobacteria	Halobacterales	Haloferacaceae	Halorubrum	0	0	0	0	9.29056	9.61533	2.70758	0	0	0.0389168	0
171ddf5b6afdaa901b6ec1fb23e61474	Archaea	Halobacterota	Halobacteria	Halobacterales	Halomicrobiaceae	Haloarcula	0	0.181248	0	0	0	0	0	0	0	0	0
17564f1016620cf4571ea27886c1c9b4	Archaea	Halobacterota	Halobacteria	Halobacterales	Halomicrobiaceae	Halomicrobium	0	0	0	0	0.0152868	0	0	0	0	0	0
176af2f2e0a30a0c571f68da7e115f3b	Bacteria	Verrucomicrobiota	Verrucomicrobiae	Verrucomicrobiales	-	-	0	0	0	0	0	0	0	0	0.150083	0	0
176fe8d3a91bc4a5961f048271a5599a	Archaea	Halobacterota	Halobacteria	Halobacterales	Halomicrobiaceae	Halomarina	4.59295	0	0.42473	0.0640337	0	0	0	1.49779	0	0	0
17821adf31f90851dffb245976d795cd	Bacteria	Bacteroidota	Bacteroidia	Flavobacteriales	Flavobacteriaceae	Actibacter	0	0	0	0	0	0	0	0	0.183435	0	0
17b9ff20ac57de34583788dd41c4adc6	Bacteria	Bacteroidota	Bacteroidia	Flavobacteriales	Flavobacteriaceae	Psychroflexus	0.306379	0	0	0	0	0	0	0	0	0	0
17bc46bf5868865cffdc68021e864323	Bacteria	Pseudomonadota	Gammaproteobacteria	Pseudomonadales	Moraxellaceae	Acinetobacter	0	0	0	0	0	0	0.0498222	0	0	0	0
17ef2a23f3345ab644da8dfa03985844	Archaea	Halobacterota	Halobacteria	Halobacterales	Halomicrobiaceae	-	0	0	0	0	0.691729	0.556369	0	0	0	0	0
180900d28fb6145e99e2bcbfaf2a6df4	Archaea	Halobacterota	Halobacteria	Halobacterales	Halomicrobiaceae	Natronomonas	0	0	0	0	7.63831	6.20658	0.865875	0	0	0	0
180b064984ce25b2344a084c1778fd35	Bacteria	-	-	-	-	-	0	0	0	0	0	0	0	0	0	0.0237825	0
1812dcf520133c653924d37b021177f7	Bacteria	Pseudomonadota	Gammaproteobacteria	-	-	-	0	0	0	0	0	0	0	0	0.0555864	0	0
181dea747d47f8c6efadc4d63c84cb96	Archaea	Halobacterota	Halobacteria	Halobacterales	Haloferacaceae	Halonotius	0	3.53967	0.56366	0.725027	0	0	0	4.25141	0	0	0
18365dd3ccaead90de44722d779f0124	Bacteria	Pseudomonadota	Gammaproteobacteria	Pseudomonadales	Pseudomonadaceae	Pseudomonas	0	0	0	0	0	0	0	0	0.455809	0	0
18409e308a2b03f7702853cfd8f1f93d	Bacteria	-	-	-	-	-	0	0	0	0	0	0.0146413	0	0	0	0	0
18a99923ca4d157024978d6f5f95a68a	Bacteria	Pseudomonadota	Gammaproteobacteria	Burkholderiales	-	-	0	0	0	0	0	0	0	0	0	0.0108102	0
18bd09c318015cec265a763f7f375d50	Bacteria	Pseudomonadota	Gammaproteobacteria	Pseudomonadales	Pseudomonadaceae	Pseudomonas	0	0	0	0	0	0	0	0	0.227904	0	0
18e29eb7042d5e5e016652bdd5d5ffa8	Bacteria	Desulfobacterota	Desulfuromonadia	Bradymonadales	Bradymonadaceae	-	0	0	0	0	0	0	0.0377961	0	0	0	0
1903fe47f73e0bff0572702f8fb2bf86	Bacteria	Bacteroidota	Rhodothermia	Rhodothermales	Rhodothermaceae	Salinibacter	0.246198	4.65275	10.5885	0	0	0	0	5.22543	0	0	0
1912ba5c5663e2e3a4feda44a670f38e	Archaea	Halobacterota	Halobacteria	Halobacterales	Haloferacaceae	Halorubellus	0	0	0.107175	0	0	0	0	0	0	0	0
1914d649ba72f81bb81939a0246b8e59	Bacteria	Pseudomonadota	Gammaproteobacteria	Burkholderiales	Oxalobacteraceae	Undibacterium	0	0	0	0	0	0	0	0	0	0	3.99563
1928f6f48e135194c4b969726ba1c2f5	Bacteria	Pseudomonadota	Gammaproteobacteria	Burkholderiales	Burkholderiaceae	Burkholderia-Caballeronia-Paraburkholderia	0	0	0	0	0	0	0	0	0	0	0.218564
194ace75fcc4a7523d8840bee6393f59	Bacteria	Bacteroidota	Bacteroidia	Flavobacteriales	Flavobacteriaceae	Psychroflexus	0.0574461	0	0	0	0	0	0	0	0	0	0
199188820b1976692f46495de28fba9b	Bacteria	Pseudomonadota	Alphaproteobacteria	Sphingomonadales	Sphingomonadaceae	Erythrobacter	0	0	0	0	0	0	0	0	0.261256	0	0
19b0d29555a9baf3de51e8b34c389df5	Bacteria	Pseudomonadota	Gammaproteobacteria	Oceanospirillales	Saccharospirillaceae	-	0	0	0	0	0	0	0	0	0	0.117831	0
19d94a6e8139f9c235b20c01e2f6965f	Bacteria	Pseudomonadota	Alphaproteobacteria	Rhodobacterales	Rhodobacteraceae	-	0	0	0	0	0	0	0	0	0.339077	0	0
19eea45510198a808019cf1ab319546c	Bacteria	Pseudomonadota	Gammaproteobacteria	Oceanospirillales	Marinomonadaceae	Marinomonas	0	0	0	0	0	0	0	0	0.116732	0	0
19f147c08fe16e33b71201f488fc7017	Bacteria	-	-	-	-	-	0	0	0	0	0	0	0	0	0	0	0.136603
1a0c1525738ce62633406071c8c8b285	Bacteria	Pseudomonadota	Gammaproteobacteria	Burkholderiales	Oxalobacteraceae	Undibacterium	0	0	0	0	0	0	0	0	0	0	3.7634
1a1a4d6970f78287a28e40698113f2b3	Bacteria	Pseudomonadota	Gammaproteobacteria	Enterobacterales	-	-	0	0	0	0	0	0	0	0	0	0	0.109282
1a4ae4c05ada747ec9962b7450d173f1	Bacteria	Pseudomonadota	Gammaproteobacteria	Burkholderiales	Comamonadaceae	-	0	0	0	0	0	0	0	0	0	0	0.232225
1a6d639f1115c9340a9771685250e1d6	Bacteria	Verrucomicrobiota	Verrucomicrobiae	Verrucomicrobiales	Rubritaleaceae	Haloferula	0	0	0	0	0	0	0	0	0.077821	0	0
1a76ba9ad40ef93eeccc42730add51bb	Bacteria	Bacteroidota	Rhodothermia	Balneolales	Balneolaceae	-	0	0	0	0	2.63061	1.55863	0.347037	0	0	0	0
1aa77e55e13f7b48912422dac0c92de2	Bacteria	Bacteroidota	Bacteroidia	Bacteroidales	Tannerellaceae	Parabacteroides	0	0	0	0	0	0	0	0	0	0	0.314186
1b024841ecb1613f173aae63a961727a	Bacteria	Pseudomonadota	Gammaproteobacteria	Alteromonadales	Shewanellaceae	Shewanella	0	0	0	0	0	0	0	0	0	0	0.0956219
1b2e64a7b4fc93f78a1fa08e1b8fee12	Archaea	Halobacterota	Halobacteria	Halobacterales	Haloferacaceae	Halobaculum	0	0	0	0	0	0.179689	0.0532582	0	0	0	0
1b56799bad6ccc40bb9cb3cde7489753	Bacteria	Actinobacteriota	Actinobacteria	Bifidobacteriales	Bifidobacteriaceae	Bifidobacterium	0	0	0	0	0	0	0	0	0	0	0.464449
1b80630496aba085d3b2e486da9bf098	Bacteria	Desulfobacterota	Desulfuromonadia	Bradymonadales	Bradymonadaceae	-	0	0.051176	0	0	0	0	0	0	0	0	0
1ba9aa1b9b25f0abfa04f5e18c87e51c	Bacteria	Pseudomonadota	Gammaproteobacteria	Alteromonadales	Colwelliaceae	Thalassotalea	0	0	0	0	0	0	0	0	0.133407	0	0
1bb2364298c7c9aa64d43084a7935f90	Bacteria	Pseudomonadota	Alphaproteobacteria	Rhodobacterales	Rhodobacteraceae	-	0	0	0	0	0	0	0	0	0	0.0248635	0
1bb5658dc16aff895e7a4276cfe722b4	Archaea	Halobacterota	Halobacteria	Halobacterales	Halococcaceae	Halococcus	0	0	0	0	0	0.0186344	0	0	0	0	0
1be73543eb7c93a3403698752be7e71e	Bacteria	Campilobacterota	Campylobacteria	Campylobacterales	Arcobacteraceae	Pseudarcobacter	0	0	0	0	0	0	0	0	0	22.0648	0
1c2385c481faa5e39ec3f29cdcf0b024	Bacteria	Firmicutes	Clostridia	Oscillospirales	Oscillospiraceae	-	0	0	0	0	0	0	0	0	0	0	0.286866
1c4e5b62c82386fa2a74b42be59531bd	Bacteria	Planctomycetota	Planctomycetes	Pirellulales	Pirellulaceae	Bythopirellula	0	0	0	0	0	0	0	0	0.483602	0	0
1c63dca7d7bf4f416c93bd44afe49948	Archaea	Halobacterota	Halobacteria	Halobacterales	Haloferacaceae	Halohasta	0.0492395	0	0	0	0	0	0	0	0	0	0
1c642f766e31f466f11a3d950a875c73	Bacteria	Pseudomonadota	Alphaproteobacteria	Rhodobacterales	Rhodobacteraceae	-	0.0437685	0	0	0	0	0	0	0	0	0	0
1c6b0d647ad8ab15104a4e191e22df4d	Bacteria	Firmicutes	Thermovenabulia	Thermovenabulales	-	-	0	0	0	0	0.0178346	0	0.0292061	0	0	0	0
1c6ea8fadc70269368c0449d3add8c38	Bacteria	Pseudomonadota	Alphaproteobacteria	Rhodobacterales	Rhodobacteraceae	-	0	0	0	0	0	0	0	0	0.144525	0	0
1c78a0cf637a229adb4d608a79be9157	Bacteria	Chloroflexi	Anaerolineae	Ardenticatenales	-	-	0	0	0	0	0	0	0	0	0.0555864	0	0
1c79904ad2c88229c490e8126e5f3c44	Bacteria	Pseudomonadota	Gammaproteobacteria	Pseudomonadales	Pseudomonadaceae	Pseudomonas	0	0	0	0	0	0	0	0	0	2.07881	0
1ca88bae3a3e904dcd08d41ce5d9a767	Bacteria	Bacteroidota	Bacteroidia	-	-	-	0	0	0	0	0.0229302	0	0	0	0	0	0
1cee478edc0649d3cb3f53ad3fd76c75	Archaea	Nanohaloarchaeota	Nanosalinia	Nanosalinales	Nanosalinaceae	-	0	0	0	0	0	0	0	0	0	0	0
1d1dab42dd87d4eb28fab3ce26da732e	Bacteria	Pseudomonadota	Gammaproteobacteria	Oceanospirillales	-	-	0.218842	0	0	0	0	0	0	0	0	0	0
1d3d74c2bbd3d8e83c29fbcff579e512	Bacteria	Verrucomicrobiota	Verrucomicrobiae	Verrucomicrobiales	-	-	0	0	0	0	0	0	0	0	0.305725	0	0
1d973707c11c820b49a58ea2fb96148c	Bacteria	Pseudomonadota	Alphaproteobacteria	Rhodobacterales	Rhodobacteraceae	-	0	0	0	0	0	0	0	0	0.300167	0	0
1d9f0b0366694ddf126868185afb5cef	Bacteria	Bacteroidota	Bacteroidia	-	-	-	0	0	0	0	0	0	0.197571	0	0	0	0
1dd69cd710c45f7871bda427f0c3c857	Bacteria	Pseudomonadota	Gammaproteobacteria	Cellvibrionales	Cellvibrionaceae	-	0	0	0	0	0	0	0	0	0.489161	0	0
1e35d466210bc216e7444a5253cb253e	Bacteria	Bacteroidota	Bacteroidia	Flavobacteriales	-	-	0	0	0	0	0	0	0	0	0.20567	0	0
1e4946c772142607b71fdfc22e53a7c0	Bacteria	Actinobacteriota	Acidimicrobiia	Microtrichales	Ilumatobacteraceae	Ilumatobacter	0	0	0	0	0	0	0	0	0.077821	0	0
1e5c2d27a8bed9bd6e93912f07a49e98	Bacteria	Bacteroidota	Bacteroidia	Bacteroidales	Porphyromonadaceae	Porphyromonas	0	0	0	0	0	0	0	0	0	0	0.122942
1e71159ccb76a13479d73951e0dee757	Bacteria	-	-	-	-	-	0	0	0	0	0	0	0.0962084	0	0	0	0
1e7f3778f4e3369d79923db54b07b5d3	Bacteria	-	-	-	-	-	0	0	0	0	0	0.0732064	0	0	0	0	0
1ea456e1850c7657e0b0798352265633	Bacteria	Cyanobacteria	Cyanobacteriia	-	-	-	0	0	0	0	0	0	0.0429502	0	0	0	0
1edb3175ca52d4f3f12a274e6eb36137	Bacteria	Pseudomonadota	Gammaproteobacteria	Cellvibrionales	Spongiibacteraceae	Zhongshania	0	0	0	0	0	0	0	0	0.0555864	0	0
1f005af6e7d0739fa8f2d107787167de	Bacteria	Nitrospirota	Nitrospiria	Nitrospirales	Nitrospiraceae	Nitrospira	0	0	0	0	0	0	0	0	0	0.0367548	0
1f62402ada10048ff8d173551d839a30	Bacteria	Bacteroidota	Bacteroidia	-	-	-	0	0	0	0	0.0331214	0	0	0	0	0	0
1f9438dac14af21256350d21bccc47d6	Bacteria	Desulfobacterota	Desulfovibrionia	Desulfovibrionales	Desulfohalobiaceae	Desulfovermiculus	0	0	0	0	0.0713385	0.0785305	0.0377961	0	0	0	0
1fc182855f0e4ab4b6e2f8216d3c197b	Bacteria	Actinobacteriota	Actinobacteria	Propionibacteriales	Propionibacteriaceae	Cutibacterium	0	0	0	0	0	0	0	0	0.0833797	0	0
1fce13eb5369949f2e4ca8a24795ec4d	Bacteria	Bacteroidota	Bacteroidia	-	-	-	0	0	0	0	0	0.101158	2.35195	0	0	0	0
1fe223f34d939a8e95bf32806f0a34b0	Archaea	Halobacterota	Halobacteria	Halobacterales	Halobacteriaceae	Halodesulfurarchaeum	0	0	0	0	0.403827	0.35006	0.171801	0	0	0	0
1fec2039fa3e39d639c73ae216ee77d4	Archaea	Halobacterota	Halobacteria	Halobacterales	Haloferacaceae	Halohasta	0	0	0	0	0	0	0	0.0612595	0	0	0
1fee2c94b3e35174e98e91866c1bc0a6	Bacteria	Pseudomonadota	Gammaproteobacteria	Burkholderiales	Oxalobacteraceae	Undibacterium	0	0	0	0	0	0	0	0	0	0	0.0887917
204aa78453c609af461a1c97648898ad	Bacteria	Pseudomonadota	Gammaproteobacteria	Nitrococcales	Nitrococcaceae	Arhodomonas	0	0	0.0595415	0	0	0	0	0	0	0	0
205c18ef4f69cc193fb27b349fa7c492	Bacteria	Bacteroidota	Bacteroidia	Bacteroidales	Rikenellaceae	Anaerocella	0	0	0	0	0	0	0	0	0	0	0.0751315
2077cc42667cb678e270d1a8293a0e80	Archaea	Halobacterota	Halobacteria	Halobacterales	Haloferacaceae	Halobellus	0.259875	0	0.10519	0	0	0	0	0	0	0	0
2087018b85259b0ffc2c5861224e21aa	Bacteria	Deferribacterota	Deferribacteres	Deferribacterales	Deferribacteraceae	Flexistipes	0	0	0	0	0	0.0745375	0	0	0	0	0
208d52d58e8c051752d199283dd3080a	Bacteria	Pseudomonadota	Gammaproteobacteria	Alteromonadales	Pseudoalteromonadaceae	Psychrosphaera	0	0	0	0	0	0	0	0	0.339077	0	0
20914cd1bb5f29c21f09e1996cd985fa	Bacteria	Halanaerobiaeota	Halanaerobiia	Halanaerobiales	Halanaerobiaceae	Halanaerobium	0.0273553	0	0	0	0	0	0	0	0	0	0
20b80f4c277866501e7e626b5571d1ea	Bacteria	Pseudomonadota	Gammaproteobacteria	Burkholderiales	Methylophilaceae	Methylotenera	0	0	0	0	0	0	0	0	0.0667037	0	0
20d591f1d50026130f304fed96eb3f33	Archaea	Nanoarchaeota	Nanoarchaeia	Woesearchaeales	-	-	0	0	0	0	0.0191085	0.0239585	0.0515402	0	0	0	0
20dd61037006964bbf925a0f35d340a7	Bacteria	Desulfobacterota	Desulfobacteria	Desulfobacterales	Desulfosarcinaceae	Desulfosalsimonas	0	0	0	0.0227216	0	0	0	0	0	0	0
213232467411d0e9ade5b00557c1180d	Bacteria	Verrucomicrobiota	Verrucomicrobiae	Verrucomicrobiales	Rubritaleaceae	Luteolibacter	0	0	0	0	0	0	0	0	0.7393	0	0
21514ca87fad17312b86680ce18d26a9	Bacteria	Verrucomicrobiota	Verrucomicrobiae	Verrucomicrobiales	Rubritaleaceae	-	0	0	0	0	0	0	0	0	0.077821	0	0
2190c3d6555781e83a8d1e0a05a8d523	Bacteria	Bacteroidota	Rhodothermia	Balneolales	Balneolaceae	Fodinibius	0	0	0	0.63414	0	0	0	0	0	0	0
21917a82f515a655480aaca487244ed3	Bacteria	Desulfobacterota	Desulfuromonadia	Bradymonadales	Bradymonadaceae	-	0	0	0	0.22102	0	0	0	0.0918892	0	0	0
21a93ccc1505345ac2798f7c273124cf	Bacteria	Pseudomonadota	Gammaproteobacteria	Salinisphaerales	Solimonadaceae	Alkanibacter	0	0	0	0	0	0	0	0	0	0	0.375657
21b1cf7640893f9792ba2e9c79a310ab	Bacteria	Verrucomicrobiota	Omnitrophia	Omnitrophales	Omnitrophaceae	Candidatus_Omnitrophus	0	0	0	0	0	0	0.0446682	0	0	0	0
21b552a3e550958fb42f6cf302575ac2	Bacteria	Firmicutes	Clostridia	Oscillospirales	Ruminococcaceae	-	0	0	0	0	0	0	0	0	0	0	0.157093
21ffdc2d3d37c23849696893da153fac	Bacteria	Verrucomicrobiota	Verrucomicrobiae	Methylacidiphilales	Methylacidiphilaceae	-	0	0	0	0	0	0	0	0	0.183435	0	0
220ec296a134666f82b79a9a9b8488f2	Archaea	Halobacterota	Halobacteria	Halobacterales	Halomicrobiaceae	Halomicroarcula	0	0	0	0	0	0.0279516	0	0	0	0	0
22107611f3dfcba67acf1f47c0509d7b	Bacteria	Pseudomonadota	Alphaproteobacteria	Rhodobacterales	Rhodobacteraceae	-	0	0	0	0	0	0	0	0	0.24458	0	0
2228a1924ae926f5be4b81180b669d94	Bacteria	Firmicutes	Bacilli	Lactobacillales	Streptococcaceae	Lactococcus	0	0	0	0	0	0	0.0429502	0	0	0	0
22497593db8cb797d76c375580a95468	Bacteria	Pseudomonadota	Gammaproteobacteria	Oceanospirillales	Halomonadaceae	-	0	0	0	0	0.0866253	0	0.230213	0	0	0	0
22cc659550d9d3b0d771cf3bd093baff	Bacteria	Planctomycetota	Planctomycetes	Pirellulales	Pirellulaceae	Rhodopirellula	0	0	0	0	0	0	0	0	0	0.0129723	0
22f38a4042a02618dde6f3f8111dc3c6	Bacteria	Pseudomonadota	Gammaproteobacteria	-	-	-	0.322792	0	0	0	0	0	0	0	0	0	0
22f9b260475b90374aa0cf5eb9be5166	Archaea	Halobacterota	Halobacteria	Halobacterales	Halomicrobiaceae	Natronomonas	0	0	0	0	0.466248	0.236923	0.553198	0	0	0	0
2313cc27168b402813b9c3a2c736b5d9	Bacteria	Cyanobacteria	Cyanobacteriia	-	-	-	0	0	0	0	0	0.0625582	0	0	0	0	0
23156686421e47239968d61a9bebf20f	Archaea	Halobacterota	Halobacteria	Halobacterales	Halomicrobiaceae	Natronomonas	0	0	0	0	0.211468	0	0	0	0	0	0
231b3b4bc3a9bb664f8f52dcbe551146	Archaea	Nanoarchaeota	Nanoarchaeia	Woesearchaeales	-	-	0	0	0	0	0	0	0	0	0	0	0.0751315
232d88396ed33ed5534cd4816e0ade18	Bacteria	Pseudomonadota	Gammaproteobacteria	Burkholderiales	Oxalobacteraceae	Undibacterium	0	0	0	0	0	0	0	0	0	0	0.150263
235522015a1a3b6a13f09288b9baf950	Archaea	Crenarchaeota	Nitrososphaeria	Nitrosopumilales	Nitrosopumilaceae	Candidatus_Nitrosopumilus	0	0	0	0	0	0	0	0	0	0.0421599	0
237633def2efdd3e3990a29ef254065e	Bacteria	Bacteroidota	Bacteroidia	Flavobacteriales	Flavobacteriaceae	-	0	0	0	0	0	0	0	0	0.0889383	0	0
239f22457a1260a2586ade6bdcdfe40a	Bacteria	Bacteroidota	Bacteroidia	Chitinophagales	Saprospiraceae	Phaeodactylibacter	0	0	0	0	0	0	0	0	0.272374	0	0
23acbbed8ac2a5bbf60fe7d82988cf0a	Bacteria	Pseudomonadota	Gammaproteobacteria	Burkholderiales	Comamonadaceae	Variovorax	0	0	0	0	0	0	0	0	0	0	0.218564
23b35c0bc553b925dddf26205f19e5c0	Bacteria	Verrucomicrobiota	Verrucomicrobiae	Verrucomicrobiales	Rubritaleaceae	Luteolibacter	0	0	0	0	0	0	0	0	0.24458	0	0
23bd4d62c8990839f7a7c3c082324b26	Bacteria	Bacteroidota	Bacteroidia	Flavobacteriales	Crocinitomicaceae	-	0	0	0	0	0	0	0.0188981	0	0	0	0
23c7f7335dcdd55729fe8eaee197c5f5	Bacteria	Planctomycetota	Planctomycetes	Pirellulales	Pirellulaceae	Blastopirellula	0	0	0	0	0	0	0	0	0.233463	0	0
240dbfb5ea52fae65d49c42337a9bc97	Bacteria	Verrucomicrobiota	Verrucomicrobiae	Verrucomicrobiales	Rubritaleaceae	Haloferula	0	0	0	0	0	0	0	0	0.0555864	0	0
2426f8cdae0b8003d457cf5edeff8a33	Archaea	Nanoarchaeota	Nanoarchaeia	Woesearchaeales	-	-	0	0	0	0	0	0	0	0	0	0	0
243ed7c65f5be7af3c0214359e87f610	Bacteria	Bacteroidota	Bacteroidia	-	-	-	0	0	0	0	0.578351	0	0	0	0	0	0
247d01049de8d65ed0d7a19ebc7540a7	Archaea	Halobacterota	Halobacteria	Halobacterales	Haloferacaceae	Haloplanus	0	0	0	0	0.0216563	0	0	0	0	0	0
249ed40e3b68930d857fe7652de045bb	Bacteria	Pseudomonadota	Gammaproteobacteria	Burkholderiales	Oxalobacteraceae	Undibacterium	0	0	0	0	0	0	0	0	0	0	4.24151
249ed85d45544dbe025c8f3f43a125ad	Archaea	Halobacterota	Halobacteria	Halobacterales	Haloferacaceae	Halonotius	0	0	0	0	0	0.149075	0.293779	0	0	0	0
24c222a8f9e9e43ad0e378385624cef9	Bacteria	Actinobacteriota	Actinobacteria	Micrococcales	Promicromonosporaceae	Cellulosimicrobium	0	0	0	0	0	0	0	0	0	0	0.245885
24c4420a793277091cd12bd2b9c663eb	Archaea	Halobacterota	Halobacteria	Halobacterales	Haloferacaceae	Halobaculum	0.221578	0	0	0	0	0	0	0	0	0	0
2512282a4dfbc2d5516cee969633fc1f	Bacteria	Pseudomonadota	Gammaproteobacteria	Oceanospirillales	Nitrincolaceae	Amphritea	0	0	0	0	0	0	0	0	0	0.703746	0
25229c7689d2aa04bab0ed635d09c367	Bacteria	Pseudomonadota	Gammaproteobacteria	Thiohalorhabdales	Thiohalorhabdaceae	Thiohalorhabdus	0	0	0	0	0	0	0.0223341	0	0	0	0
254932b804d240a4190b50f56bfc2b97	Archaea	Halobacterota	Halobacteria	Halobacterales	Haloferacaceae	Salinigranum	0	0	0	0	0	0	0.664868	0	0	0	0
2556e468490eef551a3bb439f18edf62	Archaea	Halobacterota	Halobacteria	Halobacterales	Halomicrobiaceae	-	0	0	0.0932817	0	0	0	0	0	0	0	0
2581a03be646515a8f93e57930cf44f1	Bacteria	Bacteroidota	Bacteroidia	Cytophagales	Microscillaceae	-	0	0	0	0	0	0	0	0	0.0944969	0	0
259571307a0668c5f68585f95fc4099f	Bacteria	Nitrospirota	Nitrospiria	Nitrospirales	Nitrospiraceae	Nitrospira	0	0	0	0	0	0	0	0	0.483602	0	0
25bec3dae1fcd72a26f46dbc6aaa1e89	Bacteria	Bacteroidota	Bacteroidia	Chitinophagales	Saprospiraceae	-	0	0	0	0	0	0	0	0	0.216787	0	0
25dc82eace5b4f3f4e42648451530fa1	Bacteria	Bacteroidota	Bacteroidia	Bacteroidales	Barnesiellaceae	Barnesiella	0	0	0	0	0	0	0	0	0	0	0.177583
25f8bcb1320f7d45d42c43c054adc24b	Bacteria	Pseudomonadota	Gammaproteobacteria	Oceanospirillales	Marinomonadaceae	Marinomonas	0	0	0	0	0	0	0	0	0.0555864	0	0
26139540b8dc52cb66141aa0f7beee4a	Bacteria	Verrucomicrobiota	Verrucomicrobiae	Verrucomicrobiales	Rubritaleaceae	-	0	0	0	0	0	0	0	0	0.0944969	0	0
2663c456d22e91e6fa11514b8cf3f101	Archaea	Halobacterota	Halobacteria	Halobacterales	Halomicrobiaceae	Haloarcula	0	0.0213233	0	0	0	0	0	0	0	0	0
26a20637b3f471306a24547eff5b8231	Bacteria	Verrucomicrobiota	Verrucomicrobiae	Verrucomicrobiales	Rubritaleaceae	Luteolibacter	0	0	0	0	0	0	0	0	0.127849	0	0
26cd7914cf70f7f720337b178ef40eb5	Bacteria	Pseudomonadota	Alphaproteobacteria	Rhodobacterales	Rhodobacteraceae	-	0	0	0	0	0	0	0	0	0.455809	0	0
26ce7c1546cb5ba2e4c06e2b8d81d257	Archaea	Halobacterota	Halobacteria	Halobacterales	Haloferacaceae	Halobaculum	0	0	0	2.77617	0	0	0	0	0	0	0
27037ba32607f54803e0e64d094b0628	Archaea	Halobacterota	Halobacteria	Halobacterales	Halobacteriaceae	Halodesulfurarchaeum	0	0	0	0	0	0.445894	0	0	0	0	0
270889599dd46ec02734fcc7a1ee120d	Bacteria	Firmicutes	Clostridia	Christensenellales	Christensenellaceae	-	0	0	0	0	0	0	0	0	0	0	0.307356
270f338112ba70b0085acb4585d0f605	Bacteria	Bacteroidota	Bacteroidia	Flavobacteriales	Flavobacteriaceae	Actibacter	0	0	0	0	0	0	0	0	0.105614	0	0
27186d060cc1f5b72823b025cb185919	Bacteria	Firmicutes	Clostridia	Oscillospirales	-	-	0	0	0	0	0	0	0	0	0	0	0.0683013
274ca96cdf28adeff88cfb919a201da0	Bacteria	Bacteroidota	Bacteroidia	Bacteroidales	Bacteroidaceae	Bacteroides	0	0	0	0	0	0	0	0	0	0	0.225394
275703ffb48becf3c89dcd3d30d0b940	Bacteria	Firmicutes	Thermovenabulia	Thermovenabulales	-	-	0	0	0	0	0	0.0385998	0	0	0	0	0
27592294a447bf7a10807bc38d79f512	Archaea	Halobacterota	Halobacteria	Halobacterales	Haloferacaceae	Halohasta	2.02976	0	0	0	0	0	0	0.762681	0	0	0
27893030c472b3b7012477aba2cb3ce7	Archaea	Halobacterota	Halobacteria	Halobacterales	Haloferacaceae	Halonotius	0	0.10022	0	0	0	0	0	0	0	0	0
2800002b001cee2b4d629f45d79d35c3	Archaea	Halobacterota	Halobacteria	Halobacterales	Haloferacaceae	Haloplanus	0	0	0.13893	0	0	0	0	0	0	0	0
281475612c64f7ba58464f5c09366287	Archaea	Halobacterota	Halobacteria	Halobacterales	Haloferacaceae	Halorubrum	0	8.28411	1.56594	0	0	0	0	0	0	0	0
2837f9f5c3f598fc80bf9a0051a81ab8	Bacteria	-	-	-	-	-	0	0	0	0	0	0	0	0	0.105614	0	0
28a9d710af929b2d34b3c65a219f8a47	Archaea	Halobacterota	Halobacteria	Halobacterales	Halomicrobiaceae	Halomicroarcula	0	0	0.117098	0	0	0	0	0	0	0	0
2909e4a79f03a1ca766908b026972608	Bacteria	Pseudomonadota	Alphaproteobacteria	Sphingomonadales	Sphingomonadaceae	-	0	0	0	0	0	0	0	0	0.0611451	0	0
293d3dbcc412e2fa54baa468108882f5	Bacteria	Pseudomonadota	Alphaproteobacteria	-	-	-	0	0	0	0	0	0	0	0	0	0.0162153	0
296c8a9ac0c2469a17729f6703b21569	Bacteria	Pseudomonadota	Gammaproteobacteria	Vibrionales	Vibrionaceae	Vibrio	0	0	0	0	0	0	0	0	0.12229	0	0
29743ca967f2d71445a4f78f5859ead5	Bacteria	Bacteroidota	Bacteroidia	Chitinophagales	Saprospiraceae	Phaeodactylibacter	0	0	0	0	0	0	0	0	0.144525	0	0
29960c091b7f193ab97721f5ff2fb107	Bacteria	Pseudomonadota	Gammaproteobacteria	Oceanospirillales	Nitrincolaceae	Marinobacterium	0	0	0	0	0	0	0	0	0.339077	0	0
2999c651817d9171e3bfaffd6f192dec	Bacteria	Pseudomonadota	Alphaproteobacteria	Rhodobacterales	Rhodobacteraceae	-	0	0	0	0	0	0	0	0	0.233463	0	0
29dc11add74ab9ecc078d0df0067516d	Bacteria	Bacteroidota	Bacteroidia	Flavobacteriales	-	-	0	0	0	0	0	0	0	0	0.12229	0	0
2a12b27d6b7437af0182cb0dfe710ce6	Bacteria	Firmicutes	Clostridia	Oscillospirales	Ruminococcaceae	-	0	0	0	0	0	0	0	0	0	0	0.389318
2a13989044994f2485d1a7a474452410	Bacteria	Pseudomonadota	Gammaproteobacteria	-	-	-	0	0	0	0	0	0	0	0	0.0611451	0	0
2a62f6e6a9f3dbd02ac78d75e0736c9a	Bacteria	Planctomycetota	Phycisphaerae	Phycisphaerales	Phycisphaeraceae	-	0	0	0	0	0	0	0.0188981	0	0	0	0
2a885c064bd3c4cc4e758c48c433c539	Bacteria	Pseudomonadota	Alphaproteobacteria	Caulobacterales	Caulobacteraceae	Brevundimonas	0	0	0	0	0	0	0	0	0	0	0.0819616
2aadc5c5ea8b63bc2038f4cf1d9232d6	Bacteria	Desulfobacterota	Desulfuromonadia	Bradymonadales	Bradymonadaceae	Bradymonas	0	0	0	0	0	0	0	0	0	0.0118912	0
2abf75d6239f2dea626169860f86d0cd	Archaea	Halobacterota	Halobacteria	Halobacterales	Halomicrobiaceae	-	0	0	0	4.70544	0	0	0	0	0	0	0
2ac65ca77136aac1a07505d1bd7565ae	Archaea	Halobacterota	Halobacteria	Halobacterales	Haloferacaceae	Halovenus	0	0	0.027786	0	0	0	0	0	0	0	0
2ad7f694c06a3f6ec3997d629bd84257	Bacteria	Pseudomonadota	Gammaproteobacteria	Thiohalorhabdales	Thiohalorhabdaceae	Thiohalorhabdus	0	0	0	0	0.155416	0.693465	0	0	0	0	0
2ae2a80ea42b42bcafff12cb22361d89	Bacteria	Bdellovibrionota	Oligoflexia	Oligoflexales	-	-	0	0	0	0	0	0	0	0	0.0611451	0	0
2b194e235288ec11b4b4c185dc8e6f28	Bacteria	Pseudomonadota	Alphaproteobacteria	-	-	-	0	0	0	0	0	0	0	0	0.100056	0	0
2b2d799e30036072273cc3ad753ca1de	Bacteria	Pseudomonadota	Gammaproteobacteria	Burkholderiales	Comamonadaceae	Variovorax	0	0	0	0	0	0	0	0	0	0	0.143433
2b817139359068105e239bca20298ef6	Bacteria	Pseudomonadota	Gammaproteobacteria	Pseudomonadales	Moraxellaceae	Acinetobacter	0	0	0	0	0	0	0	0	0	0.0140533	0
2bc145eccd91c7696a4e78839698b529	Bacteria	Pseudomonadota	Gammaproteobacteria	Burkholderiales	Oxalobacteraceae	Undibacterium	0	0	0	0	0	0	0	0	0	0	0.355167
2c74568d5296978f3a632ef36ace0983	Bacteria	Cyanobacteria	Cyanobacteriia	-	-	-	0	0	0	0	0	0	0.104798	0	0	0	0
2c9dca9db033c9497b1d6903ccc315f4	Archaea	Nanohaloarchaeota	Nanosalinia	Nanosalinales	Nanosalinaceae	-	0	0	0	0	0	0	0.0343601	0	0	0	0
2cbcf693908d14e7880af9bf1c394d5e	Bacteria	Firmicutes	Clostridia	PeptostreptococcalesalesTissierellales	Fusibacteraceae	Fusibacter	0	0	0	0	0.352871	0.288833	0.139159	0	0	0	0
2cd97ce68f9d642795ec7ba03164200e	Bacteria	Bacteroidota	Rhodothermia	Balneolales	Balneolaceae	-	0.046504	0	0	0	0	0	0	0	0	0	0
2cef805edbcd91f91d849d2b9a19b10b	Bacteria	Pseudomonadota	Gammaproteobacteria	Pseudomonadales	Pseudomonadaceae	Pseudomonas	0	0	0	0	0	0	0	0	0	0.0681044	0
2d1dd2f7f29b55d25736c8c951b987d1	Bacteria	Firmicutes	Clostridia	PeptostreptococcalesalesTissierellales	-	-	0	0	0	0	0	0	0	0	0	0	0.136603
2d213ea02ba35f12347766946432fdb5	Bacteria	Firmicutes	Bacilli	Lactobacillales	Lactobacillaceae	Lactobacillus	0	0	0	0	0	0	0	0	0	0	0.232225
2d3d7d4f0537305f8b64bb25f23124cc	Bacteria	Acidobacteriota	Vicinamibacteria	Vicinamibacterales	Vicinamibacteraceae	Vicinamibacteraceae	0	0	0	0	0	0	0	0	0	0	0.0819616
2d40696c6893e8e3a4f9bcc423d2a917	Bacteria	Firmicutes	Bacilli	Lactobacillales	-	-	0	0	0	0	0	0	0	0	0	0	0.266375
2d55a945907c237ceea17f8d141f2afe	Bacteria	Pseudomonadota	Gammaproteobacteria	Granulosicoccales	-	-	0	0	0	0.123936	0	0	0	0	0	0	0
2d58a93c35c8128312e10202c64fc64e	Bacteria	Firmicutes	Clostridia	Lachnospirales	Lachnospiraceae	Eisenbergiella	0	0	0	0	0	0	0	0	0	0	0.560071
2d86631506d93c431fdb9f7b19564ad3	Bacteria	Pseudomonadota	Gammaproteobacteria	Burkholderiales	Comamonadaceae	Curvibacter	0	0	0	0	0	0	0	0	0	0	0.0887917
2d9857bcbb449bf2d7db0584ad085c36	Bacteria	Pseudomonadota	Alphaproteobacteria	Rickettsiales	Rickettsiaceae	Rickettsia	0.0300908	0	0	0	0	0	0	0	0	0	0
2dc055e62d43b7e34d4132823e29f308	Archaea	Halobacterota	Halobacteria	Halobacterales	Halomicrobiaceae	Halapricum	0	0	0	0	0	0	0.151185	0	0	0	0
2dcdc82d89e6a9df6d480e8916b984f0	Bacteria	Bacteroidota	Bacteroidia	Flavobacteriales	Cryomorphaceae	-	0	0	0	0	0	0	0	0	0.20567	0	0
2ddd49fd0f46d837602eb547612be413	Bacteria	Verrucomicrobiota	Verrucomicrobiae	Methylacidiphilales	Methylacidiphilaceae	-	0	0	0	0	0	0	0	0	0.0722624	0	0
2e0443d90dfe22fa1e221732335b7c5a	Bacteria	Bacteroidota	Bacteroidia	Bacteroidales	-	-	0	0	0	0	0	0.0425928	0	0	0	0	0
2e1925454f7a390563c9638e660fbd8a	Archaea	Halobacterota	Halobacteria	Halobacterales	Haloferacaceae	Halonotius	0	0.0788963	0	0	0	0	0	0	0	0	0
2e29fa68ba90119efc075b33b2230f7e	Bacteria	Bacteroidota	Rhodothermia	Rhodothermales	Rhodothermaceae	Salinibacter	0	0	0.478317	0.309841	0	0	0	0	0	0	0
2e4b147ba89956f16206b4cb5af39ce0	Bacteria	Pseudomonadota	Gammaproteobacteria	Oceanospirillales	Saccharospirillaceae	-	0	0	0	0	0	0	0	0	0	0.0410789	0
2e5aef9fb903c801d4242b144d73679b	Archaea	Halobacterota	Halobacteria	Halobacterales	Haloferacaceae	Haloplanus	0.0683882	0	2.51265	0	0	0	0	0	0	0	0
2e6b3dbc9c0030cc904bd70671fa4b37	Archaea	Halobacterota	Halobacteria	Halobacterales	Halomicrobiaceae	Natronomonas	0	0	0	0	0	0	0.0188981	0	0	0	0
2e6f86d06bbc00b99ade7e7cd39855d3	Bacteria	Firmicutes	Bacilli	Staphylococcales	Staphylococcaceae	Macrococcus	0	0	0	0	0	0	0	0	0.105614	0	0
2e821aabc6afe14cafc0f58ed4a437a1	Bacteria	Bacteroidota	Bacteroidia	Cytophagales	Cyclobacteriaceae	-	0	0	0	0	0	0	0	0	0.250139	0	0
2e83732aac49d5cce51fd508a96c4bea	Archaea	Halobacterota	Halobacteria	Halobacterales	Halomicrobiaceae	Natronomonas	3.13765	0	0	0	0	0	0	0	0	0	0
2ea11cb2297190bc941082c4f8e66dfd	Archaea	Halobacterota	Halobacteria	Halobacterales	Haloferacaceae	Halorubrum	0	0	0	0	0	0.216957	0	0	0	0	0
2eb807bdb4d4f5447cb34d216505a94c	Bacteria	Bacteroidota	Rhodothermia	Rhodothermales	Rhodothermaceae	Salinibacter	0	0.144999	0	0	0	0	0	0	0	0	0
2ebfe6dec94594278ee19f5ff069a4f8	Archaea	Halobacterota	Halobacteria	Halobacterales	Halomicrobiaceae	Halomicrobium	0	0	0	0	0	0	0.104798	0	0	0	0
2edb6a60596468c810b908bc150a0896	Bacteria	Pseudomonadota	Gammaproteobacteria	Salinisphaerales	Solimonadaceae	Alkanibacter	0	0	0	0	0	0	0	0	0	0	0.341507
2eef534f2b6d8c0cb28f7f0acb5791b0	Bacteria	Pseudomonadota	Gammaproteobacteria	Burkholderiales	Comamonadaceae	-	0	0	0	0	0	0	0	0	0.0944969	0	0
2ef5205380ac1738c4d908e851e26204	Bacteria	Planctomycetota	Planctomycetes	Pirellulales	Pirellulaceae	Rhodopirellula	0	0	0	0	0	0	0	0	0.188994	0	0
2efb691361ac03e244b8386dc3b3020b	Bacteria	Planctomycetota	Planctomycetes	Pirellulales	Pirellulaceae	Blastopirellula	0	0	0	0	0	0	0	0	0	0	0.116112
2f27e1e9c4f694f3af7051b9d966e387	Bacteria	Pseudomonadota	Gammaproteobacteria	Nitrococcales	Nitrococcaceae	-	0	0	0	0	0	0	0.0257701	0	0	0	0
2f493897f82c4246cffa887982b87f4d	Bacteria	Pseudomonadota	Alphaproteobacteria	Rhodobacterales	Rhodobacteraceae	Pseudorhodobacter	0	0	0	0	0	0	0	0	0.394664	0	0
2f57923fdcdefe433b3070e4cc95bf87	Bacteria	Planctomycetota	-	-	-	-	0	0	0	0	0	0	0	0	0.0667037	0	0
2f75156a4bfc71c96897b2821db50944	Bacteria	-	-	-	-	-	0	0	0	0	0	0.0159723	0	0	0	0	0
2f9194163096d4bba3f81962f1e07c40	Bacteria	Planctomycetota	Planctomycetes	Pirellulales	Pirellulaceae	-	0	0	0	0	0	0	0	0	0.12229	0	0
2fbf7c25d79decb500c102792259d9ad	Bacteria	Desulfobacterota	Desulfobacteria	Desulfobacterales	Desulfobacteraceae	-	0	0	0	0	0.115925	0	0	0	0	0	0
2fc7d97db90de7f79a4a5d8752f99d37	Bacteria	Pseudomonadota	Gammaproteobacteria	Ectothiorhodospirales	Ectothiorhodospiraceae	Halofilum	0	0	0	0	0.0611473	0	0.243957	0	0	0	0
2feb433081bf27a766c663c1b14a652d	Bacteria	Planctomycetota	Planctomycetes	Planctomycetales	-	-	0	0	0	0	0	0	0	0	0.0611451	0	0
301620292ec43fd71c6258ba134746bf	Bacteria	Pseudomonadota	Alphaproteobacteria	Rhodobacterales	Rhodobacteraceae	-	0.161396	0	0	0.359415	0	0	0	0	0	0	0
302451a9a6a59d12ffa0f52d248c89e3	Bacteria	Bacteroidota	Bacteroidia	Bacteroidales	Prolixibacteraceae	Meniscus	0	0	0	0	0	0	0	0	0	0	0.218564
3029e1b4d2a87e2541645a38319cf06f	Bacteria	Pseudomonadota	Gammaproteobacteria	-	-	-	0	0	0	0	0	0	0	0	0	0	0.566901
30380ea47f1ab9201ceb28f940badca7	Bacteria	Pseudomonadota	Alphaproteobacteria	Rhodobacterales	Rhodobacteraceae	-	0	0	0	0	0	0	0.0429502	0	0	0	0
30ca15f937fa1c678ee77672435014bc	Archaea	Halobacterota	Halobacteria	Halobacterales	Haloferacaceae	Halorubrum	0.186016	0.234557	0.583507	0	0	0	0	0	0	0	0
30ea8a53ae305f59ec946bdd2a46ad02	Archaea	Halobacterota	Halobacteria	Halobacterales	Haloferacaceae	Halohasta	0	0	0	0	0	0.89445	0	0	0	0	0
312a407b59e8567943a9e103f3231a35	Bacteria	Pseudomonadota	Gammaproteobacteria	Pseudomonadales	Pseudomonadaceae	Pseudomonas	0	0	0	0	0	0	0	0	0	0.821577	0
313a05d834e38828e7f75e1c61aa86a4	Archaea	Nanohaloarchaeota	Nanosalinia	Nanosalinales	Nanosalinaceae	-	0	0	0	0	0	0	0.199289	0	0	0	0
314da72e7d958baf7f839a17dafd2164	Bacteria	-	-	-	-	-	0	0	0	0	0	0	0.0274881	0	0	0	0
31830277cf63a52b7b7bb7f82fff5ff5	Bacteria	Pseudomonadota	Alphaproteobacteria	Rhodobacterales	Rhodobacteraceae	-	0	0	0	0	0	0	0	0	0.166759	0	0
318d61824e6d469570b9589eb5a59eae	Bacteria	Bacteroidota	Bacteroidia	Chitinophagales	Saprospiraceae	-	0	0	0	0	0	0	0	0	0.0944969	0	0
31c48b19109754df3a11e7b4be5c0690	Bacteria	Pseudomonadota	Gammaproteobacteria	Oceanospirillales	Halomonadaceae	Salicola	0.199694	0	0	0	0	0	0	0	0	0	0
31d37f0be578afbc0b2eed727ad51146	Bacteria	Planctomycetota	Planctomycetes	Pirellulales	Pirellulaceae	Blastopirellula	0	0	0	0	0	0	0	0	0	0	0.0819616
31f05041b32c4f7265e0f33638022263	Bacteria	Pseudomonadota	Gammaproteobacteria	Pseudomonadales	Pseudomonadaceae	Pseudomonas	0	0	0	0	0	0	0	0	0	0	0.150263
320f6b5a9dc36230d4cacec8352a497e	Bacteria	Actinobacteriota	-	-	-	-	0	0	0	0	0	0	0	0	0.161201	0	0
32199c9cd70a4d09994dcc928eefc0e8	Bacteria	Pseudomonadota	Gammaproteobacteria	Oceanospirillales	Marinomonadaceae	Marinomonas	0	0	0	0	0	0	0	0	0.144525	0	0
3224a3667a132943731ee46bf52ed151	Archaea	Halobacterota	Halobacteria	Halobacterales	Halomicrobiaceae	Halomicroarcula	0	0	0	2.11518	0	0	0	0	0	0	0
3236f905c643836cc4989f8fbee5a964	Bacteria	Pseudomonadota	Gammaproteobacteria	-	-	-	0	0	0	0	0	0	0.0395141	0	0	0	0
324bb7b2a09783173ed5b58173ca5530	Bacteria	Pseudomonadota	Alphaproteobacteria	Rhodospirillales	-	-	0	0	0	0	0	0	0	0	0.0889383	0	0
32d1342c06c933ef8a8c6bef3459e0ae	Archaea	Halobacterota	Halobacteria	Halobacterales	Haloferacaceae	Haloplanus	0.117628	0	0.0793887	0	0	0	0	0	0	0	0
32e496c769359b94d91caeb57928d050	Archaea	Halobacterota	Halobacteria	Halobacterales	Halomicrobiaceae	Halomicrobium	0.125834	0	0	0	0	0	0	0	0	0	0
3312de3a66df33efb9c9b056aed9f82c	Bacteria	Halanaerobiaeota	Halanaerobiia	Halanaerobiales	Halanaerobiaceae	Halanaerobium	0	0	0	0	0.0394909	0	0	0	0	0	0
336c5c5c779a50ecf982d042ac4758fb	Archaea	Nanoarchaeota	Nanoarchaeia	Woesearchaeales	-	-	0	0	0	0	0	0	0.0704383	0	0	0	0
339c9d60425495d579faa96ae3be6c06	Bacteria	Pseudomonadota	Alphaproteobacteria	Rhodobacterales	Rhodobacteraceae	-	0	0	0	0	0	0	0	0	0.733741	0	0
339d29483be017998daba6ea1edf8a3a	Bacteria	Firmicutes	Bacilli	Lactobacillales	Lactobacillaceae	Lactobacillus	0	0	0	0	0	0	0	0	0	0	0.375657
33cee43f1b5bb997476bb3b9c6e7ddf2	Archaea	Halobacterota	Halobacteria	Halobacterales	Haloferacaceae	Haloplanus	0	4.98966	3.04654	0	0	0	0	0	0	0	0
33eb8c566cd85e0cd61b2e1f1028b6b7	Archaea	Nanohaloarchaeota	Nanosalinia	Nanosalinales	Nanosalinaceae	-	0	0.0661023	0	0	0	0	0	0	0	0	0
342a29789b6d76e468d856d8121e009e	Bacteria	-	-	-	-	-	0	0	0.0238166	0	0	0	0	0	0	0	0
3499cbca00d29fbbb1929c42e7524229	Archaea	Halobacterota	Halobacteria	Halobacterales	Halomicrobiaceae	-	0	0	0.192518	0	0	0	0	0	0	0	0
34e22395f801e1ee46c9773bfbdd7f21	Bacteria	Pseudomonadota	Alphaproteobacteria	Caulobacterales	Hyphomonadaceae	-	0	0	0	0	0	0	0	0	0.111173	0	0
350d7c33e05db0f8aa17e3e0c0cd6393	Bacteria	Bacteroidota	Bacteroidia	Flavobacteriales	Flavobacteriaceae	Psychroflexus	8.72634	0	0	0	0	0	0	0	0	0	0
357838be93532fbfc672dc59a6c94c3b	Archaea	Halobacterota	Halobacteria	Halobacterales	Haloferacaceae	Halonotius	0.158661	0	0	0	0	0	0	0	0	0	0
35787de8094ab631bd0c33ecf36a1612	Archaea	Halobacterota	Halobacteria	Halobacterales	Haloferacaceae	Halolamina	0	0	0	0	0.0675168	0	0	0	0	0	0
3642c8724851c937ccedc2dfc8c6f418	Bacteria	Desulfobacterota	Desulfobacteria	Desulfobacterales	Desulfosarcinaceae	Desulfosalsimonas	0	0	0	0	0	0.0585652	0	0	0	0	0
36798119fadc732cf0038c9d3a9b0b35	Archaea	Nanoarchaeota	Nanoarchaeia	Woesearchaeales	-	-	0	0	0	0	0.212742	0.147744	0	0	0	0	0
368ca7905c8e09efb6a8634d6a1eac38	Bacteria	Firmicutes	Bacilli	Lactobacillales	-	-	0	0	0	0	0	0	0	0	0.172318	0	0
368db5937fc7311bb1fdbfe2d450977e	Archaea	Halobacterota	Halobacteria	Halobacterales	Haloferacaceae	Halohasta	0	0	0	0	0	0	0.0927723	0	0	0	0
36a66b433d7fd2667c7e252d56d12025	Bacteria	Bacteroidota	Bacteroidia	Bacteroidales	Tannerellaceae	Macellibacteroides	0	0	0	0	0	0	0	0	0	0	0.51909
36cdb00186436099f41e3ec28445dae8	Bacteria	Firmicutes	Bacilli	Lactobacillales	Leuconostocaceae	Oenococcus	0	0	0	0	0	0	0	0	0	0	0.642033
36dd41aa97cb81c69f559bfaac648c44	Bacteria	-	-	-	-	-	0	0	0	0	0	0	0.0377961	0	0	0	0
36f169f69516d8b66cdd4ebc52863b87	Archaea	Halobacterota	Halobacteria	Halobacterales	Halomicrobiaceae	Halomicrobium	0.0848014	0	0	0	0	0	0	0	0	0	0
37181b4c823a7a5fba7140575a908080	Bacteria	Bacteroidota	Bacteroidia	Chitinophagales	Saprospiraceae	Rubidimonas	0	0	0	0	0	0	0	0	0.0944969	0	0
376692e9c0425a15dae461163394e85a	Bacteria	Pseudomonadota	Gammaproteobacteria	Oceanospirillales	Marinomonadaceae	Marinomonas	0	0	0	0	0	0	0	0	0.111173	0	0
379f894d8d457e3aa8e1a52e4f06b1a4	Bacteria	Firmicutes	Bacilli	Lactobacillales	-	-	0	0	0	0	0	0	0	0	0.211228	0	0
37aa2c4531dd26e8f48aedc2bc91f6f1	Bacteria	Pseudomonadota	Gammaproteobacteria	Oceanospirillales	Nitrincolaceae	Marinobacterium	0	0	0	0	0	0.0239585	0	0	0	3.64953	0
37be38114b6c0f02bb689855852a90eb	Bacteria	Firmicutes	Clostridia	Lachnospirales	Lachnospiraceae	Tyzzerella	0	0	0	0	0	0	0	0	0	0	0.587392
37c658a3603c7cfb0e58a365964cb348	Bacteria	Pseudomonadota	Gammaproteobacteria	Cellvibrionales	Halieaceae	-	0	0	0	0	0	0	0	0	0.0944969	0	0
37ca43efe307445bd383a333d3e2c981	Archaea	Halobacterota	Halobacteria	Halobacterales	Haloferacaceae	Haloarchaeobius	0	0	0	0	0	0.24624	0	0	0	0	0
37d20bfb8f5a42167d93fac49655bc4c	Bacteria	-	-	-	-	-	0	0	0	0	0	0	0	0	0.0611451	0	0
37d7d95f876fa7a94b380906c05ffe09	Archaea	Nanoarchaeota	Nanoarchaeia	Woesearchaeales	-	-	0	0	0	0	0	0	0.183827	0	0	0	0
37de42d5e26ce716193ba36242f4b05f	Archaea	Halobacterota	Halobacteria	Halobacterales	Haloferacaceae	Halorubrum	0	0	0	0.0351153	0	0	0	0	0	0	0
37ec7fdd9fbc47c9cd3b451a8c4a196b	Bacteria	Myxococcota	Polyangia	Haliangiales	Haliangiaceae	Haliangium	0	0	0	0	0	0	0	0	0.0555864	0	0
380512db8d06f6303db0ea776fed4395	Bacteria	Pseudomonadota	Gammaproteobacteria	Pseudomonadales	Pseudomonadaceae	Pseudomonas	0	0	0	0	0	0	0	0	0	0.0572942	0
381181c6513400fae9af6964ab1f966e	Bacteria	Pseudomonadota	Gammaproteobacteria	Methylococcales	-	-	0	0	0	0	0	0	0	0	0	0.0172964	0
384a1b8dc6f1ec02f6d84deadd184487	Bacteria	Pseudomonadota	Gammaproteobacteria	Oceanospirillales	Marinomonadaceae	Marinomonas	0	0	0	0	0	0	0	0	0.116732	0	0
3858abe04b3830e17fd8015c2917aedf	Bacteria	Bacteroidota	Bacteroidia	Bacteroidales	-	-	0	0	0	0.0247872	0	0	0	0	0	0	0
3868743da43b5f69c697724ba348284d	Bacteria	Pseudomonadota	Alphaproteobacteria	Rhizobiales	Rhizobiaceae	Ahrensia	0	0	0	0	0	0	0	0	0.105614	0	0
388ccb1f13eac3ea30613f1d4fa31acf	Archaea	Halobacterota	Halobacteria	Halobacterales	Haloferacaceae	Halorubrum	0	0	0	0	0.38217	0	0.158057	0	0	0	0
389bd9d8bde74370fb7d7ba3adad0e0d	Bacteria	Desulfobacterota	Desulfuromonadia	Bradymonadales	Bradymonadaceae	-	0	0.31985	0	0	0	0	0	0	0	0	0
38b3cf3494141191ab85f925f86a4194	Bacteria	Pseudomonadota	Gammaproteobacteria	Ectothiorhodospirales	Ectothiorhodospiraceae	Halofilum	0	0	0	1.9458	0	0	0	0	0	0	0
38c955ced4f97c692f97da604a44c2d3	Archaea	Halobacterota	Halobacteria	Halobacterales	Haloferacaceae	Haloplanus	0.610023	0	0.0297708	0	0	0	0	0	0	0	0
393356432c4603f4d8a6056fc8245408	Archaea	Nanohaloarchaeota	Nanosalinia	Nanosalinales	Nanosalinaceae	-	0	0.070367	0	0	0	0	0	0.263416	0	0	0
3991dac657301c2ad78d8c7d71d2bbd3	Archaea	Halobacterota	Halobacteria	Halobacterales	Haloferacaceae	Halolamina	0	0	0	0.330497	0	0	0	0	0	0	0
399a2e675cd4f144a834650356c49287	Bacteria	Pseudomonadota	Gammaproteobacteria	Oceanospirillales	Marinomonadaceae	Marinomonas	0	0	0	0	0	0	0	0	0.322401	0	0
399a4b2152972819656e9e2312ce6bed	Bacteria	Firmicutes	Bacilli	Bacillales	Bacillaceae	Bacillus	0	0	0	0	0	0	0	0.312423	0	0	0
39a9a42d9677771381bd1029bd0ae163	Bacteria	Bacteroidota	Bacteroidia	Chitinophagales	-	-	0	0	0	0	0	0	0	0	0.0555864	0	0
39ac2b331b2c96abfe534fdf0682c03d	Archaea	Halobacterota	Halobacteria	Halobacterales	Haloferacaceae	Halobellus	2.10362	0	0.335417	0	0	0	0	0	0	0	0
39b9520cd38776093723e58302359478	Bacteria	Actinobacteriota	Acidimicrobiia	Microtrichales	-	-	0	0	0	0	0	0	0	0	0.0555864	0	0
39c871006cea03575146581a346cdce7	Bacteria	Spirochaetota	Spirochaetia	Spirochaetales	Spirochaetaceae	Sediminispirochaeta	0	0	0	0	0.0165607	0	0	0	0	0	0
3a2034de20f9577de8b0c6edc30a7c06	Bacteria	Acetothermia	Acetothermiia	Acetothermiia	Acetothermiia	Acetothermiia	0	0	0	0	0.012739	0	0	0	0	0	0
3a5d07601f37ab07708a291d5dc9ddde	Bacteria	Pseudomonadota	Alphaproteobacteria	Rhodobacterales	Rhodobacteraceae	-	0	0	0	0	0	0	0	0	0.300167	0	0
3a7dc5e85ab55dfd2c91d3c4fe291aa0	Bacteria	Pseudomonadota	Gammaproteobacteria	-	-	-	0	0	0	0	0	0	0	0	0.138966	0	0
3a8cf636ca6b91578961945584ba91a6	Bacteria	Campilobacterota	Campylobacteria	Campylobacterales	Sulfurimonadaceae	Sulfurimonas	0	0	0	0	0	0	0	0	0	0	0.116112
3afbbd5f8c7c920220235320eb73c89e	Archaea	Crenarchaeota	Nitrososphaeria	Nitrosopumilales	Nitrosopumilaceae	Nitrosarchaeum	0	0	0	0	0	0	0	0	0	0.047565	0
3b0d48cb1b73d6458319c5f91df3975f	Bacteria	Chloroflexi	Anaerolineae	-	-	-	0	0	0	0	0	0	0	0	0.100056	0	0
3b18f75b6c0d1cf31e94e711678c3ce8	Bacteria	Pseudomonadota	Alphaproteobacteria	Rhodobacterales	Rhodobacteraceae	-	0	0	0	0	0	0.0159723	0.178673	0	0	0	0
3b3c014061acceeb2441781c3e67aa0b	Bacteria	Pseudomonadota	Gammaproteobacteria	Burkholderiales	Comamonadaceae	Curvibacter	0	0	0	0	0	0	0	0	0	0	0.0751315
3b528ee24578055e4105233ff779d7f4	Archaea	Nanoarchaeota	Nanoarchaeia	Woesearchaeales	-	-	0	0	0	0	0	0	0.142595	0	0	0	0
3b5db5bb150db6b3863f86cf3da41450	Bacteria	Pseudomonadota	Alphaproteobacteria	Rhodospirillales	-	-	0	0	0	0	0	0	0	0	0	0	0.232225
3bb3c6e14972dd605674fd35dd3c7c4d	Archaea	Halobacterota	Halobacteria	Halobacterales	Haloferacaceae	Halorubrum	0	0	0	0	0	0.110475	0.0635662	0	0	0	0
3bd6df05664791d2cc2582b0dce4fb27	Archaea	Halobacterota	Halobacteria	Halobacterales	Haloferacaceae	Haloplanus	0	0	0	0	0.0165607	0	0	0	0	0	0
3c26cabfb04d70dd0ad1bddb35b287b2	Bacteria	Pseudomonadota	Gammaproteobacteria	Alteromonadales	Colwelliaceae	Thalassotalea	0	0	0	0	0	0	0	0	0.12229	0	0
3c40b8a51605a4e25c2c7ef83eb6af49	Bacteria	Pseudomonadota	Gammaproteobacteria	Thiohalorhabdales	Thiohalorhabdaceae	Thiohalorhabdus	0	0	0	0	0	0	0.135723	0	0	0	0
3c4ae37ecc9dc52f13d75cd42611259b	Archaea	Halobacterota	Halobacteria	Halobacterales	Haloferacaceae	Halonotius	0	1.02352	0	0	0	0	0	0	0	0	0
3c50d574d7f626fd4adb3b713fc59222	Bacteria	Bacteroidota	Bacteroidia	Cytophagales	Spirosomaceae	Lacihabitans	0	0	0	0	0	0	0	0	0.0555864	0	0
3c705177e7caa04aadf02678b3762317	Bacteria	Pseudomonadota	Alphaproteobacteria	Rhodobacterales	Rhodobacteraceae	-	0	0	0	0	0	0	0	0	0.138966	0	0
3d3ee7f694bdb45cc2ff924b51d5f27b	Archaea	Crenarchaeota	Nitrososphaeria	Nitrosopumilales	Nitrosopumilaceae	-	0	0	0	0	0	0	0	0	0	0.0151343	0
3da888be89982ec226ea71e2e73ad780	Bacteria	Actinobacteriota	Actinobacteria	Micrococcales	Demequinaceae	Lysinimicrobium	0	0	0	0	0	0	0	0	0.528071	0	0
3dd7220f6469ceb596a04cd2f8bccf02	Bacteria	Firmicutes	Clostridia	Oscillospirales	-	-	0	0	0	0	0	0	0	0	0	0	0.51909
3e2e6aa1227379b3261c83c4a57f3be5	Bacteria	Planctomycetota	Planctomycetes	Planctomycetales	Rubinisphaeraceae	-	0	0	0	0	0	0	0	0	0.133407	0	0
3e2f3930bc358a75ca1808a945f6fc00	Archaea	Halobacterota	Halobacteria	Halobacterales	Haloferacaceae	-	0	0	0	0	0	0	0.0446682	0	0	0	0
3e47666e84b4d2c3973b711610e61002	Bacteria	Bacteroidota	Rhodothermia	Rhodothermales	Rhodothermaceae	Salinibacter	0.615494	0	0.127022	1.78675	0	0	0	0	0	0	0
3e484ff16a0550db89455c74d5bfac66	Archaea	Nanoarchaeota	Nanoarchaeia	Woesearchaeales	-	-	0	0	0	0	0	0	0.0429502	0	0	0	0
3e5ef4912ed25b0f92498a6c39125705	Bacteria	Pseudomonadota	Gammaproteobacteria	Pseudomonadales	Pseudomonadaceae	Pseudomonas	0	0	0	0	0	0	0	0	0	0	0.0683013
3e7916968a85227fbb1b3933cfebf8e4	Bacteria	Pseudomonadota	Alphaproteobacteria	Rhizobiales	Xanthobacteraceae	Pseudolabrys	0	0	0	0	0	0	0	0	0	0.0108102	0
3e83fda2e33f6df82ad41c3c2700e6a3	Bacteria	Pseudomonadota	Gammaproteobacteria	Burkholderiales	-	-	0	0	0	0	0	0	0	0	0.150083	0	0
3ed707539856351aad68b06c26c5011b	Bacteria	-	-	-	-	-	0	0	0	0	0	0	0	0	0.200111	0	0
3f7262d1bc6379fb74163fff8d88c64a	Bacteria	Pseudomonadota	Gammaproteobacteria	-	-	-	0	0	0	0	0	0	0	0	0	0.0929679	0
3f76b47b42dff63e4a8b4764cc582acd	Bacteria	Planctomycetota	Planctomycetes	Pirellulales	Pirellulaceae	Blastopirellula	0	0	0	0	0	0	0	0	0.239022	0	0
3fafafda36c2b18735905e14215a27d9	Bacteria	Bacteroidota	Ignavibacteria	Ignavibacteriales	Melioribacteraceae	Melioribacteraceae	0	0	0	0	0.0624212	0.0239585	0	0	0	0	0
3ff4ee5f5b9d0f86848bb2af9969eb7f	Archaea	Halobacterota	Halobacteria	Halobacterales	Halomicrobiaceae	Halomicroarcula	0	0.057573	0	0	0	0	0	0	0	0	0
4025c6b69a6868ee242d866452f348be	Bacteria	Bacteroidota	Ignavibacteria	Ignavibacteriales	Melioribacteraceae	Melioribacteraceae	0	0	0	0	0	0	0.0240521	0	0	0	0
403b338a01db438225663e94199ef873	Bacteria	Myxococcota	Polyangia	Polyangiales	-	-	0	0	0	0	0	0	0	0	0.344636	0	0
4054426daa644ef91250c4f420a8fc6e	Bacteria	-	-	-	-	-	0	0	0	0	0.0394909	0	0	0	0	0	0
4066adb8a08c21e14a085ac8aa8c88aa	Bacteria	Pseudomonadota	Gammaproteobacteria	Burkholderiales	Oxalobacteraceae	-	0	0	0	0	0	0	0	0	0.150083	0	0
408c0e7f7780a61abf59c5a28cf495d5	Bacteria	Pseudomonadota	Gammaproteobacteria	Pseudomonadales	Pseudomonadaceae	Pseudomonas	0	0	0	0	0	0	0	0	0	0	0.382488
40a8c88b848cb036edfb40912423f60d	Archaea	Halobacterota	Halobacteria	Halobacterales	-	-	0	0	0	0	0	0	0	0.0551335	0	0	0
40c6a53a06e663a08530a1cd17c04dde	Bacteria	Planctomycetota	-	-	-	-	0	0	0	0	0	0	0	0	0.116732	0	0
40fa6e2d5909fdef5b408406dfd93f25	Bacteria	Actinobacteriota	Actinobacteria	Corynebacteriales	Corynebacteriaceae	Corynebacterium	0	0	0	0	0	0	0	0	0	0	0.396148
411ad5f13d2b1666bdebafbf508bff02	Bacteria	Bacteroidota	Rhodothermia	Rhodothermales	Rhodothermaceae	Salinibacter	0.106686	0	0	0	0	0	0	0	0	0	0
414b273d768debb92dbbe479a4c01941	Bacteria	Actinobacteriota	Acidimicrobiia	Actinomarinales	-	-	0	0	0	0	0	0	0	0	0.339077	0	0
416bc875a78af6ab24ac2107a8c0b2c1	Bacteria	Planctomycetota	Planctomycetes	Pirellulales	Pirellulaceae	-	0	0	0	0	0	0	0	0	0.194553	0	0
417af1939b62f45e382a1316ae235ba1	Archaea	Crenarchaeota	Nitrososphaeria	Nitrosopumilales	Nitrosopumilaceae	Candidatus_Nitrosopumilus	0	0	0	0	0	0	0	0	0	0.0810767	0
41846130b7b710ceb2a91889e12c6abe	Archaea	Nanohaloarchaeota	Nanosalinia	Nanosalinales	Nanosalinaceae	-	0	0.089558	0.506103	0	0	0	0	3.52548	0	0	0
4193d5efde232eee85a2b59bc02781d3	Bacteria	Halanaerobiaeota	Halanaerobiia	Halanaerobiales	Halanaerobiaceae	Halanaerobium	0	0	0	0	0.0547778	0.109144	0	0	0	0	0
41a775fb58f4b7465b11b85a6cb01061	Bacteria	Pseudomonadota	Gammaproteobacteria	Burkholderiales	Neisseriaceae	-	0	0	0	0	0	0	0.168365	0	0	0	0
41a9661f2635b041733687a58b3d5869	Bacteria	Pseudomonadota	Gammaproteobacteria	Oceanospirillales	Nitrincolaceae	-	0	0	0	0	0	0	0	0	0	0.135128	0
41b4adcdc26e508d710ca13f448eebee	Bacteria	Pseudomonadota	Gammaproteobacteria	Burkholderiales	Burkholderiaceae	Burkholderia-Caballeronia-Paraburkholderia	0	0	0	0	0	0	0	0	0	0	0.157093
41bc2f5a5ca73e897a9b2c09e0b64197	Bacteria	Cyanobacteria	Cyanobacteriia	Cyanobacteriales	Rubidibacteraceae	Dactylococcopsis	0.093008	0	0	0	0	0	0	0	0	0	0
4222327a146b648a206e8328a0f98c73	Bacteria	Planctomycetota	Planctomycetes	Pirellulales	Pirellulaceae	Pirellula	0	0	0	0	0	0	0	0	0.0611451	0	0
424db27b82e54dab0dfc5d7c436402ab	Bacteria	Halanaerobiaeota	Halanaerobiia	Halanaerobiales	Halobacteroidaceae	-	0	0	0	0.0351153	0	0	0	0.104141	0	0	0
427bfb1d561ead17676a54c1519bbb91	Bacteria	Bacteroidota	Bacteroidia	Bacteroidales	Marinilabiliaceae	-	0	0	0	0	0	0.0638893	0	0	0	0	0
427f87b06a91f15f3df9358014924e09	Bacteria	Pseudomonadota	Gammaproteobacteria	Pseudomonadales	Moraxellaceae	Acinetobacter	0	0	0	0	0	0	0	0	0	0	0.642033
42d3b1567cf110c589f882bc6548bbe9	Bacteria	Desulfobacterota	Desulfuromonadia	Bradymonadales	Bradymonadaceae	-	0	0	0	0	0.175798	0.352722	0.328139	0	0	0	0
42df28758c3e258c56b9a97114b5fd2c	Bacteria	-	-	-	-	-	0	0	0	0	0.0165607	0	0	0	0	0	0
42e2312e997520ab8c43ef50f4a0d63a	Bacteria	Pseudomonadota	Gammaproteobacteria	Burkholderiales	Oxalobacteraceae	Undibacterium	0	0	0	0	0	0	0	0	0	0	3.73608
42f2e3f002b713f61b7d411012c86dc1	Archaea	Halobacterota	Halobacteria	Halobacterales	Haloferacaceae	Halorubrum	0	0	0	0	7.22812	8.05936	18.8946	0	0	0	0
432bf3506a9bb7d6ccc71597c277d124	Archaea	Halobacterota	Halobacteria	Halobacterales	Halomicrobiaceae	Halomicroarcula	0	0	0	0	0	0.0279516	0	0	0	0	0
43809a287eab2d77ba3f439b1d13286e	Bacteria	Pseudomonadota	Gammaproteobacteria	Salinisphaerales	Solimonadaceae	Alkanibacter	0	0	0	0	0	0	0	0	0.339077	0	0
438b7a178119cf62447df263f217c5fa	Bacteria	Verrucomicrobiota	Verrucomicrobiae	Verrucomicrobiales	-	-	0	0	0	0	0	0	0	0	0.138966	0	0
438e4dd3f63c283265d3c884b099a26f	Bacteria	Pseudomonadota	Alphaproteobacteria	Rhodobacterales	Rhodobacteraceae	-	0.101215	0	0	0	0	0	0	0	0	0	0
43924013d5f295fa79dc022b930220d4	Bacteria	Firmicutes	Bacilli	Paenibacillales	Paenibacillaceae	Paenibacillus	0	0	0	0	0	0	0	0	0	0	0.0751315
43a6405e446f9d0cce54d32c96b58ea2	Bacteria	Campilobacterota	Campylobacteria	Campylobacterales	Arcobacteraceae	Pseudarcobacter	0	0	0	0	0	0	0	0	0	0.690773	0
43a7d88ed0e1e9a69d18542763a9ecf1	Archaea	Halobacterota	Halobacteria	Halobacterales	Haloferacaceae	Halohasta	0.374767	0	0	0	0	0	0	0	0	0	0
43b3b0a657740c343b19e688c714a9b2	Bacteria	Bacteroidota	Bacteroidia	Flavobacteriales	Flavobacteriaceae	-	0	0	0	0	0	0	0	0	0.100056	0	0
43d759384a91e6029cf07627c6b20cb9	Archaea	Halobacterota	Halobacteria	Halobacterales	Halomicrobiaceae	-	0	0	0.0575568	0	0	0	0	0	0	0	0
43db76a7981af56b3cd1a363aba72c03	Bacteria	Actinobacteriota	Coriobacteriia	-	-	-	0	0	0	0	0	0	0	0	0	0	0.0751315
4417b84beb7bb4cfac0e21b39117cf11	Archaea	Halobacterota	Halobacteria	Halobacterales	Haloferacaceae	Halobaculum	0	0	0	0	0.123568	0.146413	0.761077	0	0	0	0
4427b986a45b1404a10a4e5b4e1a6861	Bacteria	Desulfobacterota	Desulfuromonadia	Bradymonadales	Bradymonadaceae	-	0	0	0	0	0	0	0.0309241	0	0	0	0
443c937093fec18327e8914058ce8a6a	Bacteria	Pseudomonadota	Gammaproteobacteria	Burkholderiales	Alcaligenaceae	-	0	0	0	0	0	0	0	0	0	0	0.375657
44456d9c831f2ff2a45196183bce75fe	Archaea	Halobacterota	Halobacteria	Halobacterales	Haloferacaceae	Halorubrum	0	0	0	0	0	0	0.721563	0	0	0	0
447f7c956375ebfb9ad80ed10fef78c8	Bacteria	Pseudomonadota	Gammaproteobacteria	Oceanospirillales	Marinomonadaceae	Marinomonas	0	0	0	0	0	0	0	0	0	0	0.0956219
45163f599a5f99b13a0f4c3d9ff3315a	Bacteria	Pseudomonadota	Alphaproteobacteria	Rhodobacterales	Rhodobacteraceae	-	0.0328263	0	0	0	0	0	0	0	0	0	0
4547c4633c9c87d89c1aa246ab7b00d3	Bacteria	Pseudomonadota	Alphaproteobacteria	Rhizobiales	Rhizobiaceae	Allorhizobium-Neorhizobium-Pararhizobium-Rhizobium	0	0	0	0	0	0	0	0	0	0	0.361997
45648df1d3d5c5cb224e13854ca73ae7	Archaea	Halobacterota	Halobacteria	Halobacterales	Halobacteriaceae	Halarchaeum	1.86563	0	0	0	0	0	0	0	0	0	0
4568bc5064b687272808e0bd66464269	Bacteria	Planctomycetota	Planctomycetes	Pirellulales	Pirellulaceae	-	0	0	0	0	0	0	0	0	0.127849	0	0
45ee5aa7cc2376a9a27c223a7dc39fc8	Bacteria	Spirochaetota	Leptospirae	Leptospirales	Leptospiraceae	-	0	0	0	0	0	0	0	0	0	0	0.0887917
464419264d0572dc040e6670c19bae4d	Bacteria	Pseudomonadota	Gammaproteobacteria	-	-	-	0	0	0	0	0	0	0	0	0.0667037	0	0
465d6455a2ff8c075f723163a576a7bf	Bacteria	Firmicutes	Bacilli	Lactobacillales	Lactobacillaceae	Lactobacillus	0	0	0	0	0	0	0	0	0	0	0.0683013
4698f17b75bd823b6946c942bb5fc067	Archaea	Halobacterota	Halobacteria	Halobacterales	Haloferacaceae	Halohasta	0	0	0	0.190036	0	0	0	0	0	0	0
46a6ee97bc7a26df5d2381fc86ef1191	Bacteria	Bdellovibrionota	Bdellovibrionia	Bdellovibrionales	Bdellovibrionaceae	-	0	0	0	0	0	0	0	0	0.138966	0	0
46aba949856d107e15306be28f8ac1af	Bacteria	Bacteroidota	Bacteroidia	Flavobacteriales	Flavobacteriaceae	-	0	0	0	0	0	0	0	0	0.600334	0	0
46b4154055d6fe120903865ea5827b09	Bacteria	Bacteroidota	Bacteroidia	Flavobacteriales	Crocinitomicaceae	Brumimicrobium	0	0	0	0	0	0	0.694075	0	0	0	0
46dc8715e8e5fe9e11d8e1c50148d79e	Bacteria	Cyanobacteria	Cyanobacteriia	-	-	-	0	0	0	0	0	0	0	0	0.333519	0	0
4728ee4ac36a13b10796d2f247246ea9	Archaea	Nanoarchaeota	Nanoarchaeia	Woesearchaeales	-	-	0	0	0	0	0	0	0.0292061	0	0	0	0
4730f7a83fb27614661f82ba5a41c134	Bacteria	Desulfobacterota	Desulfobacteria	Desulfobacterales	Desulfobacteraceae	-	0	0	0	0	0	0.0705444	0.104798	0	0	0	0
473b8b875ae6825e3791f1b24da200c3	Bacteria	Myxococcota	Polyangia	Nannocystales	Nannocystaceae	Nannocystis	0	0	0	0	0	0	0	0	0.0611451	0	0
4753d80263d9ca70017abc4f3c2392d1	Archaea	Crenarchaeota	Nitrososphaeria	Nitrosopumilales	Nitrosopumilaceae	Candidatus_Nitrosopumilus	0	0	0	0	0	0	0	0	0.250139	0	0
47592ce7accd3d74a0e8e957d6693b46	Bacteria	Verrucomicrobiota	Verrucomicrobiae	Opitutales	-	-	0	0	0	0	0	0	0	0	0.0555864	0	0
47d92f86f94d37e2f9e28067aeae6c46	Bacteria	Bacteroidota	Rhodothermia	Rhodothermales	Rhodothermaceae	Salinibacter	0	0.656758	0	0	0	0	0	0	0	0	0
47d980ebfdfe8311ed1f040bd65e5d1f	Bacteria	Pseudomonadota	Alphaproteobacteria	Rhizobiales	Rhizobiaceae	-	0	0	0	0	0	0	0	0	0.550306	0	0
4869b471c874ee91d0dc371b1c086adb	Bacteria	Patescibacteria	Gracilibacteria	Absconditabacteriales	-	-	0	0	0	0	0	0	0.0566942	0	0	0	0
4890f611b5f6b7d4887610d443d35901	Bacteria	Firmicutes	Thermovenabulia	Thermovenabulales	-	-	0	0	0	0	0	0	0.0498222	0	0	0	0
48c7feb864ee9434b7ced7f3a3455210	Bacteria	Patescibacteria	-	-	-	-	0	0	0	0	0	0	0.0618482	0	0	0	0
48edb38090182f78c20791cd78558262	Bacteria	Campilobacterota	Campylobacteria	Campylobacterales	Arcobacteraceae	Arcobacter	0	0	0	0	0	0	0	0	0	0.664829	0
493ea481f1f479fc1d22d100175167b0	Bacteria	Pseudomonadota	Alphaproteobacteria	Rhodobacterales	Rhodobacteraceae	Rubrimonas	0	0	0	0	0	0	0	0	0.150083	0	0
494a2f7c9549fecb86f47eba7d0ebe4f	Bacteria	Planctomycetota	Planctomycetes	Pirellulales	Pirellulaceae	-	0	0	0	0	0	0	0	0	0.172318	0	0
49546bfc691bc20f88643f4b0bbcba88	Bacteria	Pseudomonadota	Gammaproteobacteria	-	-	-	0	0	0	0	0	0	0	0	0.111173	0	0
497cfa001cb3f752bb825089c4d463ca	Bacteria	Pseudomonadota	Gammaproteobacteria	Cellvibrionales	Halieaceae	-	0	0	0	0	0	0	0	0	0.194553	0	0
49a7e7fa756bb70936dd37a925c15ae8	Bacteria	Pseudomonadota	Alphaproteobacteria	Sphingomonadales	Sphingomonadaceae	Erythrobacter	0	0	0	0	0	0	0	0	0	0	0.0887917
49a801f6db1798cd5480aaec8c2f92ac	Archaea	Halobacterota	Halobacteria	Halobacterales	Haloferacaceae	Halovenus	0	0	0	0	0.147773	0.362039	0.106516	0	0	0	0
4a193c3599f44d4da213770dd8feb3d9	Bacteria	Firmicutes	Bacilli	Erysipelotrichales	Erysipelotrichaceae	Solobacterium	0	0	0	0	0	0	0	0	0	0	0.0751315
4a3fba32374b6b61ddd20df42e061b54	Bacteria	Firmicutes	Clostridia	Oscillospirales	Oscillospiraceae	-	0	0	0	0	0	0	0	0	0	0	0.0819616
4a471468a420eba627d8d72efd791f2d	Bacteria	Pseudomonadota	Gammaproteobacteria	Nitrosococcales	Methylophagaceae	Methylophagaceae	0	0	0	0	0	0	0	0	0	0.164315	0
4a8d0f0dfd3a1e4306201b80957ca012	Archaea	Halobacterota	Halobacteria	Halobacterales	-	-	0.235255	0	0	0	0	0	0	0	0	0	0
4ac5e45804fd9872e767ead25fe8348c	Archaea	Halobacterota	Halobacteria	Halobacterales	Haloferacaceae	Halovenus	0	0	0.0813734	0.0722961	0	0	0	0	0	0	0
4acb8c4d7fb1b738b4db03dedb4ad708	Archaea	Halobacterota	Halobacteria	Halobacterales	Haloferacaceae	Halonotius	0	0	0	0	0	0.0146413	0	0	0	0	0
4aeb96a9520ac5c32d4365fad33437ae	Bacteria	Pseudomonadota	Alphaproteobacteria	Rhodobacterales	Rhodobacteraceae	-	0	0	0	0	0	0	0	0.0336927	0	0	0
4b266119f16b7be0019456c3a2550c57	Bacteria	Bacteroidota	Bacteroidia	Flavobacteriales	Flavobacteriaceae	Flavobacterium	0	0	0	0	0	0	0	0	0	0	0.0683013
4b344e567c1d885c7829536089c11eb7	Bacteria	Desulfobacterota	Desulfuromonadia	Bradymonadales	Bradymonadaceae	-	0.046504	0	0	0	0	0	0	0	0	0	0
4b548917c5d879ef8b429beaa7fd6912	Bacteria	Bacteroidota	Bacteroidia	Chitinophagales	Saprospiraceae	-	0	0	0	0	0	0	0	0	0.166759	0	0
4b58c564a02a596209c20aab048d21f5	Bacteria	Bacteroidota	Bacteroidia	Chitinophagales	Saprospiraceae	-	0	0	0	0	0	0	0	0	0.12229	0	0
4b670e9302a2fabb8fb4d7342bc1c9e4	Bacteria	Planctomycetota	Planctomycetes	Pirellulales	Pirellulaceae	-	0	0	0	0	0	0	0	0	0.65592	0	0
4b8c3b20ac00f6a5a03e56c38f98eeb8	Archaea	Halobacterota	Halobacteria	Halobacterales	Haloferacaceae	Haloplanus	0	0	0	0	1.24333	0.44057	0	0	0	0	0
4c0320787a0bdebdfc87e35794b4c3b0	Bacteria	Firmicutes	Bacilli	Lactobacillales	Lactobacillaceae	Lactobacillus	0	0	0	0	0	0	0	0	0	0	0.211734
4c070e6eb76bffe7aee0434e43810524	Bacteria	Pseudomonadota	Gammaproteobacteria	Methylococcales	Methylomonadaceae	-	0	0	0	0	0	0	0	0	0.505837	0	0
4c195e6a7b2580d1dd3fc96990400ac5	Bacteria	Cyanobacteria	Vampirivibrionia	Obscuribacterales	Obscuribacteraceae	-	0	0	0	0	0	0	0	0	0.100056	0	0
4c220028e63b798702e7b7433dfaa648	Bacteria	Spirochaetota	Spirochaetia	Spirochaetales	Spirochaetaceae	-	0.125834	0	0	0	0	0	0	0	0	0	0
4c4a0cc78f3e508efb38abe959e7843a	Bacteria	Pseudomonadota	Gammaproteobacteria	Alteromonadales	Pseudoalteromonadaceae	-	0	0	0	0	0	0	0	0	0	0	0.102452
4ca1a1ae5b0231bbc4deeb081f6cb1cc	Bacteria	Bacteroidota	Bacteroidia	Sphingobacteriales	-	-	0	0	0	0.10328	0	0	0	0	0	0	0
4ca1dc71ce101c704a33487536362bf5	Bacteria	Verrucomicrobiota	Omnitrophia	Omnitrophales	-	-	0	0	0	0	0	0	0	0	0	0.0118912	0
4cb1fb4b532b60c834b64c251893d97d	Bacteria	Pseudomonadota	Gammaproteobacteria	Cardiobacteriales	-	-	0	0	0	0	0	0	0	0	0.0611451	0	0
4d0f97b23ec0a649ab468c780a24200d	Bacteria	Pseudomonadota	Gammaproteobacteria	-	-	-	0	0	0	0	0	0	0	0	0.289049	0	0
4d17df2171764800c3040f8fdf803b6e	Archaea	Halobacterota	Halobacteria	Halobacterales	Haloferacaceae	Halorubellus	0	0.0916903	0	0	0	0	0	0	0	0	0
4d20022fab6b8706e6fb87b20a432cba	Bacteria	Pseudomonadota	Alphaproteobacteria	Tistrellales	Geminicoccaceae	-	0	0	0	0	0	0	0	0	0.177877	0	0
4d313b5a505c75d8945950ad682b43a8	Bacteria	Halanaerobiaeota	Halanaerobiia	Halanaerobiales	Halobacteroidaceae	-	0	0	0	0	0.0305736	0	0.0429502	0	0	0	0
4d439063d3cb14f8dfa2aa9e56be9e9d	Bacteria	Pseudomonadota	Gammaproteobacteria	Oceanospirillales	Marinomonadaceae	Marinomonas	0	0	0	0	0	0	0	0	0	0	0.239055
4d6e98be54768b5c68ebee048175dc9b	Bacteria	Pseudomonadota	Alphaproteobacteria	Rhodobacterales	Rhodobacteraceae	-	0	0	0	0	0	0	0	0	0.166759	0	0
4d84856da611c00718514010da96cbaf	Bacteria	Actinobacteriota	Acidimicrobiia	-	-	-	0	0	0	0	0	0	0	0	0.155642	0	0
4d9d3419789ae28ccde2331fbc15371b	Bacteria	Pseudomonadota	Gammaproteobacteria	Oceanospirillales	Halomonadaceae	-	0	0	0	0	0.123568	0.248902	0	0	0	0	0
4da79bed2da96592dddb79c73799b4dd	Bacteria	Pseudomonadota	Alphaproteobacteria	Sphingomonadales	Sphingomonadaceae	-	0	0	0	0	0	0	0	0	0.24458	0	0
4da7bf95c1a4afa8aacc00ebdfdb706b	Bacteria	Pseudomonadota	Gammaproteobacteria	Burkholderiales	Oxalobacteraceae	Undibacterium	0	0	0	0	0	0	0	0	0	0	0.184414
4e21852e9f7bc9696352fb75e707132b	Archaea	Halobacterota	Halobacteria	Halobacterales	Halomicrobiaceae	Halomicrobium	0	0	0.0714498	0	0	0	0	0	0	0	0
4e2a20b54023b7c86c8c2d62a4fb885c	Bacteria	Desulfobacterota	Desulfuromonadia	Bradymonadales	Bradymonadaceae	-	0	0	0	0	0	0	0	0.0520706	0	0	0
4e4ce227680ff95fbd1dda247baea6c8	Archaea	Halobacterota	Halobacteria	Halobacterales	Halomicrobiaceae	-	0	0	0	0	2.09047	1.92866	0.206161	0	0	0	0
4e57b4f0b1e641c5487babb63ef2d909	Bacteria	Bacteroidota	Bacteroidia	Bacteroidales	Bacteroidaceae	Bacteroides	0	0	0	0	0	0	0	0	0	0	0.225394
4e857bc29401df35bb4811b42b8d69d0	Archaea	Halobacterota	Halobacteria	Halobacterales	Halomicrobiaceae	Halomicrobium	0	0	0.125037	0	0	0	0	0	0	0	0
4e925c02eb952f9411c57203f2d59108	Bacteria	Pseudomonadota	Gammaproteobacteria	-	-	-	0	0	0	0	0	0	0	0	0	0.0183774	0
4f0963b055096eb154992ccbfb9a419c	Archaea	Halobacterota	Halobacteria	Halobacterales	Haloferacaceae	-	0	0.550142	0	0	0	0	0	0	0	0	0
4f2416a8601cb1699fb10732b81b9728	Bacteria	Planctomycetota	Planctomycetes	Planctomycetales	Rubinisphaeraceae	Fuerstia	0	0	0	0	0	0	0	0	0.222346	0	0
4f45fe747b30daa22dc9b9e133be95c5	Bacteria	Cyanobacteria	Cyanobacteriia	Phormidesmiales	Nodosilineaceae	Nodosilinea	0	0	0	0	0	0	0	0	0.077821	0	0
4f8e9ea6803dd80d6da2358d6df70329	Bacteria	Bacteroidota	Bacteroidia	Flavobacteriales	Flavobacteriaceae	Psychroflexus	0	0	0	0	0	0	0.118542	0	0	0	0
4fa97280553225d8e9fc16ea9be2756b	Bacteria	Pseudomonadota	Gammaproteobacteria	Oceanospirillales	Marinomonadaceae	Marinomonas	0	0	0	0	0	0	0	0	0.077821	0	0
4fe921cffbcf25756e30946031007c0f	Archaea	Halobacterota	Halobacteria	Halobacterales	Haloferacaceae	Haloquadratum	0	2.15792	0.0516027	0	0	0	0	0	0	0	0
4fff71b000a57710d6240108254fbd31	Bacteria	Pseudomonadota	Alphaproteobacteria	Rhizobiales	Stappiaceae	-	0	0	0	0	0	0	0	0	0.183435	0	0
50720841bbf9762230d5ae7aa47dd56e	Archaea	Halobacterota	Halobacteria	Halobacterales	Halomicrobiaceae	Halapricum	0	0	0	0	0	0.0479169	0	0	0	0	0
50a464702a0da0ced58f2a451034bac5	Bacteria	Firmicutes	Negativicutes	Acidaminococcales	Acidaminococcaceae	Phascolarctobacterium	0	0	0	0	0	0	0	0	0	0	0.0751315
50bb4375bfb871a4ab8253f7ea3d0381	Bacteria	Chloroflexi	-	-	-	-	0	0	0	0	0	0	0	0	0.077821	0	0
50c10471db966654cba6308ca077308b	Archaea	Nanohaloarchaeota	Nanosalinia	Nanosalinales	Nanosalinaceae	-	0	0	0	0	0.0280258	0	0	0	0	0	0
512a10844e4b13a169fc12711208aea2	Bacteria	Planctomycetota	Phycisphaerae	Phycisphaerales	Phycisphaeraceae	-	0	0	0	0	0	0	0	0	0.316843	0	0
5190393adc6245888162317978fed58e	Bacteria	Pseudomonadota	Gammaproteobacteria	Pseudomonadales	Pseudomonadaceae	Pseudomonas	0	0	0	0	0	0	0	0	0	0	0.116112
51cb2d60afa97823d09348f93584cd96	Bacteria	Chloroflexi	Anaerolineae	Anaerolineales	Anaerolineaceae	-	0	0	0	0	0	0	0	0	0	0	0.211734
51d05dff87b20e346c8f21b855b40553	Bacteria	Pseudomonadota	Gammaproteobacteria	Alteromonadales	Marinobacteraceae	Marinobacter	0	0	0	0	0	0	0	0	0	0.0410789	0
51f5f093364e14be1be4efa0bedfd57c	Archaea	Halobacterota	Halobacteria	Halobacterales	Halomicrobiaceae	Natronomonas	0	0	0	0	0	0	0.0395141	0	0	0	0
526d172338b252e8b84a00c24cc1283d	Bacteria	Bacteroidota	Bacteroidia	Chitinophagales	Saprospiraceae	Lewinella	0	0	0	0	0	0	0	0	0.150083	0	0
52c335636bb9bcdafe94e6a04d17a5cb	Bacteria	Deferribacterota	Deferribacteres	Deferribacterales	Deferribacteraceae	Flexistipes	0	0	0	0	0	0.0971649	0.0670023	0	0	0	0
52dd755f249b65a7f44a0c544799db97	Bacteria	Verrucomicrobiota	Omnitrophia	Omnitrophales	Omnitrophaceae	Candidatus_Omnitrophus	0	0	0	0.0227216	0	0	0	0	0	0	0
5361c78dd919d4557e98d4b792753744	Bacteria	Pseudomonadota	Gammaproteobacteria	Oceanospirillales	Halomonadaceae	-	0	0	0	0	0	0	0.0652842	0	0	0	0
536d350c2a72a9445e6545b5d5269b9c	Archaea	Halobacterota	Halobacteria	Halobacterales	Halomicrobiaceae	Natronomonas	0	0	1.10549	3.21614	0	0	0	0	0	0	0
53dfa6c612669459c86e23e60234561e	Bacteria	Pseudomonadota	Alphaproteobacteria	Caulobacterales	Hyphomonadaceae	Hirschia	0	0	0	0	0	0	0	0	0.0833797	0	0
53f1a40191a3a6e0f0e2f64a9050558a	Archaea	Halobacterota	Halobacteria	Halobacterales	Haloferacaceae	Halonotius	0	1.6952	0.347326	0.448236	0	0	0	2.06138	0	0	0
542c0ee996b1167f5eccea373e58c518	Bacteria	Pseudomonadota	Alphaproteobacteria	Rhodobacterales	Rhodobacteraceae	-	0	0	0	0	0	0	0	0	0.127849	0	0
54387cdd84c073f43ae4e65929e2e5ca	Bacteria	Bacteroidota	Bacteroidia	Bacteroidales	Dysgonomonadaceae	Dysgonomonas	0	0	0	0	0	0	0	0	0	0	0.0819616
545e4440f7fa9b035bf7d10bf87adb8c	Bacteria	Pseudomonadota	Gammaproteobacteria	Pseudomonadales	Pseudomonadaceae	Pseudomonas	0	0	0	0	0	0	0	0	0.127849	0	0
5470f22039297ce51749c56c74bbd915	Bacteria	Verrucomicrobiota	Verrucomicrobiae	Opitutales	Puniceicoccaceae	-	0	0	0	0	0	0	0	0	0	0	0.0751315
547cfb2c40cc26e7beb7ecf51230c41b	Archaea	Crenarchaeota	Nitrososphaeria	Nitrosopumilales	Nitrosopumilaceae	-	0	0	0	0	0	0	0	0	0	0.0183774	0
54a0044ce7e9d00137921a65f7bfc832	Bacteria	Verrucomicrobiota	Chlamydiae	Chlamydiales	-	-	0	0	0	0	0	0	0	0	0	0.0216205	0
54e3bd8a8e38d12659b8efd8932ffd1a	Archaea	Halobacterota	Halobacteria	Halobacterales	Halomicrobiaceae	Natronomonas	0.374767	0	0	0	0	0	0	0	0	0	0
54f4abba92c17fd3195fcda0fff15697	Bacteria	Firmicutes	Clostridia	Oscillospirales	Ruminococcaceae	Subdoligranulum	0	0	0	0	0	0	0	0	0	0	0.546411
553b39f51e71a53e9a00bc9ca018a47f	Bacteria	Pseudomonadota	Gammaproteobacteria	Methylococcales	Methylomonadaceae	Methylomicrobium	0	0	0	0	0	0	0	0	0.0611451	0	0
559b3b70a91e030dca3b51a846ed88a0	Bacteria	Pseudomonadota	Gammaproteobacteria	Alteromonadales	Shewanellaceae	Shewanella	0	0	0	0	0	0	0	0	0	0	0.102452
55b8da37d2d9d7477441617f41d50471	Bacteria	Bacteroidota	Bacteroidia	Cytophagales	Cyclobacteriaceae	Marinoscillum	0	0	0	0	0	0	0	0	0.183435	0	0
55efd07ec4abff2a53f6f27321fbdeb4	Archaea	Halobacterota	Halobacteria	Halobacterales	Haloferacaceae	Halobaculum	0	0	0	1.22697	0	0	0	0	0	0	0
5602c75e410e2318f94708205438d95c	Bacteria	Bacteroidota	Bacteroidia	Bacteroidales	Bacteroidaceae	Bacteroides	0	0	0	0	0	0	0	0	0	0	0.143433
56071f6b6d51f862c6cf6e968b497a9f	Bacteria	Pseudomonadota	Gammaproteobacteria	Cellvibrionales	Cellvibrionaceae	Cellvibrio	0	0	0	0	0	0	0	0	0.111173	0	0
562932513ca6925044c39196349ea819	Archaea	Halobacterota	Halobacteria	Halobacterales	Haloferacaceae	Haloplanus	0	0	0	0	0	0	0.364217	0	0	0	0
565b274053353b977f786deb4107f985	Bacteria	Actinobacteriota	Actinobacteria	Micrococcales	Microbacteriaceae	Microbacterium	0	0	0	0	0	0	0	0	0.472485	0	0
568cbbe8603867bd60c0fe79474e9739	Bacteria	Pseudomonadota	Gammaproteobacteria	Alteromonadales	Alteromonadaceae	Rheinheimera	0	0	0	0	0	0	0	0	0.344636	0	0
56bb5e4a146dc42a62629e6ed8e7c671	Bacteria	Pseudomonadota	Gammaproteobacteria	Burkholderiales	Oxalobacteraceae	Undibacterium	0	0	0	0	0	0	0	0	0	0	4.28932
56c4fc1b25523b47089a1cd299d1f1e5	Archaea	Halobacterota	Halobacteria	Halobacterales	Halomicrobiaceae	-	0	0	0	0	0.0560517	0	0	0	0	0	0
56e2bd91865e9472edf5c24f0f46434c	Archaea	Halobacterota	Halobacteria	Halobacterales	Halomicrobiaceae	Natronomonas	0	0	0	0	0.0700646	0	0	0	0	0	0
56fa07ba1db2f55c2f6f97a67ee91216	Bacteria	Firmicutes	Clostridia	Oscillospirales	Ruminococcaceae	-	0	0	0	0	0	0	0	0	0	0	0.266375
5714aee9ba5840ae7eb186a376f299e8	Bacteria	Pseudomonadota	Gammaproteobacteria	Methylococcales	Methylomonadaceae	Methylomicrobium	0	0	0	0	0	0	0	0	0.127849	0	0
5747b679ddc77efe8515df6458ec748d	Archaea	Halobacterota	Halobacteria	Halobacterales	Halomicrobiaceae	-	0	0.0490436	0.0932817	0	0	0	0	0.643225	0	0	0
575ca713f85fa9ce9047b6e46ef9d150	Bacteria	-	-	-	-	-	0	0	0	0	0.0152868	0	0	0	0	0	0
57d17c0bf8d87f6b2ffd86eed704cd64	Archaea	Halobacterota	Halobacteria	Halobacterales	Halomicrobiaceae	Halomicrobium	0	0	0	0	0.0980904	0	0	0	0	0	0
57d577f337ce993e344b4ae87e099b98	Bacteria	Pseudomonadota	Alphaproteobacteria	Sphingomonadales	Sphingomonadaceae	-	0	0	0	0	0	0	0	0	0	0.0324307	0
57d742adf27fe9b806f97d309c4a1293	Bacteria	Bacteroidota	Rhodothermia	Balneolales	Balneolaceae	-	0.48966	0	0	0	0	0	0	0	0	0	0
57e854069e205b32df2e789da2c52989	Bacteria	Pseudomonadota	Alphaproteobacteria	Rhodobacterales	Rhodobacteraceae	-	0	0	0	0	0	0	1.99117	0	0	0	0
57fcdfc185688601f9cb05bab00e363e	Bacteria	Planctomycetota	Planctomycetes	Pirellulales	Pirellulaceae	Blastopirellula	0	0	0	0	0	0	0	0	0.211228	0	0
58069a1d1f9c4b48e1a170d5d1a85a1c	Bacteria	Planctomycetota	Phycisphaerae	-	-	-	0	0	0	0	0	0	0	0	0.077821	0	0
581b39245aa58d79dbd57b27d4cdda87	Archaea	Halobacterota	Halobacteria	Halobacterales	Halobacteriaceae	Halanaeroarchaeum	0	0	0	0	0.406375	0.951684	0	0	0	0	0
582b4c530d005bd0a0c3bdec37801c54	Bacteria	Pseudomonadota	Gammaproteobacteria	Legionellales	Legionellaceae	Legionella	0	0	0	0.0309841	0	0	0	0	0	0	0
5832bf092b3a44113aca504773fe9d80	Bacteria	Cyanobacteria	Cyanobacteriia	Cyanobacteriales	Rubidibacteraceae	Dactylococcopsis	0	0	1.09953	0	0	0	0	0	0	0	0
5839836ded1974a6913a828f5f9b8a1b	Archaea	Halobacterota	Halobacteria	Halobacterales	Haloferacaceae	-	0	0	0	0	0.445866	0.224943	0.230213	0	0	0	0
5874bbcf08aaa8b727297feba647cf79	Archaea	Halobacterota	Halobacteria	Halobacterales	Halococcaceae	Halococcus	0	0	0	0	0.0178346	0	0	0	0	0	0
587640a6eab964f0f0f59a767f0342cc	Bacteria	Bacteroidota	Bacteroidia	Cytophagales	-	-	0	0	0	0	0	0	0	0	0.12229	0	0
58876a2c87b514ff800ae9adfd7b3ddb	Archaea	Halobacterota	Halobacteria	Halobacterales	Haloferacaceae	Halorubellus	0	0	0.188548	0	0	0	0	0	0	0	0
589d0a24341dfb1f08e877fc9658de0a	Bacteria	Firmicutes	Bacilli	Lactobacillales	-	-	0	0	0	0	0	0	0	0	0	0	0.177583
58c4d41c258a8f119b7b0fac7c0de078	Archaea	Halobacterota	Halobacteria	Halobacterales	Haloferacaceae	Halorubrum	0	0	0	0	0.38217	0.0825236	0	0	0	0	0
5910f5aef0f24c2d8926ca3e079bc327	Bacteria	Pseudomonadota	Gammaproteobacteria	Nitrosococcales	Methylophagaceae	Methylophaga	0	0	0	0	0	0	0	0	0	0.0659424	0
591ef01d5161a6b8e76c51446092134c	Archaea	Halobacterota	Halobacteria	Halobacterales	Haloferacaceae	Halonotius	0	0.10022	0.0516027	0	0	0	0	0	0	0	0
595dcce9fb84d3522b32790bca1f4320	Archaea	Halobacterota	Halobacteria	Halobacterales	Halomicrobiaceae	-	0	0.0980873	0	0	0	0	0	0	0	0	0
597d4c36928e6dbd4477c25d441ddf74	Bacteria	Halanaerobiaeota	Halanaerobiia	Halanaerobiales	Halanaerobiaceae	Halanaerobium	0	0	0	0	0	0.0758685	0	0	0	0	0
59df7bc4c3f31d4213e16328143c9119	Archaea	Halobacterota	Halobacteria	Halobacterales	Halomicrobiaceae	-	0	0	0	0	0	0	0.0481042	0	0	0	0
5a0245c142abccb1ac588aec4d2ec226	Bacteria	Bacteroidota	Rhodothermia	Balneolales	Balneolaceae	-	0.612759	0	0	0.123936	0	0	0	0	0	0	0
5a24e176821c65e7842dcecd8423f8f1	Archaea	Halobacterota	Halobacteria	Halobacterales	Haloferacaceae	Halopelagius	0	0	0	0	0	0	0.0188981	0	0	0	0
5a3d59e2cc7148615bca49dbe0a0d7ce	Bacteria	Bacteroidota	Bacteroidia	Cytophagales	Cyclobacteriaceae	-	0	0	0	0	0	0	0	0	0.0555864	0	0
5a8d4de3698d722ddd03449ec0386ea0	Bacteria	Pseudomonadota	Gammaproteobacteria	Enterobacterales	-	-	0	0	0	0	0	0	0	0	0.144525	0	0
5aa22542ed0765aff67e5aa05d9eb3cb	Bacteria	Cyanobacteria	Cyanobacteriia	-	-	-	0	0	0	0	0	0	0	0	0.333519	0	0
5ab920bd25c45b79f133f6a93f259ed2	Bacteria	Verrucomicrobiota	Verrucomicrobiae	Pedosphaerales	Pedosphaeraceae	-	0	0	0	0	0	0	0	0	0.361312	0	0
5ad78b4be79f9ceb15c5b6f9fb82dee4	Bacteria	Desulfobacterota	Desulfuromonadia	Bradymonadales	Bradymonadaceae	-	0	0	0	0	0	0	0	0	0	0	0
5ae56dad9f376caa40be3fd2ce4ddd5a	Bacteria	Firmicutes	Clostridia	Oscillospirales	Oscillospiraceae	-	0	0	0	0	0	0	0	0	0	0	0.4986
5af8bc1b2da6dc0d77b2927b608b171b	Bacteria	Pseudomonadota	Alphaproteobacteria	Sphingomonadales	Sphingomonadaceae	Sphingomonas	0	0	0	0	0	0	0	0	0	0	1.02452
5b450519ac11909b1c004eb1189df448	Bacteria	Pseudomonadota	Gammaproteobacteria	Burkholderiales	Comamonadaceae	Rhodoferax	0	0	0	0	0	0	0	0	0	0	0.245885
5b63331334e39af771ad77a469c96167	Bacteria	Verrucomicrobiota	Lentisphaeria	Victivallales	Victivallaceae	Victivallis	0	0	0	0	0	0	0	0	0	0	0.129773
5b6c2b809e2f9b96a80ea6a2ff874937	Bacteria	Pseudomonadota	Alphaproteobacteria	Caulobacterales	Parvularculaceae	Hyphococcus	0	0	0	0	0	0	0	0	0	0.0227015	0
5b797120de8af24f3c5d9e703195ebe6	Bacteria	Pseudomonadota	Gammaproteobacteria	Alteromonadales	Marinobacteraceae	Marinobacter	0	0	0	0	0	0	0	0	0	0.046484	0
5b79858674e693020887a82e0f547ac3	Bacteria	Zixibacteria	Zixibacteria	-	-	-	0	0	0	0	0	0	0	0	0	0	0.0751315
5c032865af287a7fd403640d25dc9f12	Bacteria	Bacteroidota	Rhodothermia	Balneolales	Balneolaceae	Fodinibius	0	0	0	0	0.0280258	0	0.403732	0	0	0	0
5c0ef74e35f1c2f5d5e9cadee7af115e	Bacteria	Bacteroidota	Bacteroidia	Flavobacteriales	Crocinitomicaceae	-	0	0	0	0	0	0	0	0	0.133407	0	0
5c15249997f40d13892e0ff8d718bf94	Bacteria	Bacteroidota	Bacteroidia	Flavobacteriales	Flavobacteriaceae	Flavobacterium	0	0	0	0	0	0	0	0	0	0.563213	0
5c5fd250c11dcad2c1412b6ca3c23bde	Archaea	Halobacterota	Halobacteria	Halobacterales	Haloferacaceae	Halorubrum	0	0	0	0	0.765615	0.664182	1.6029	0	0	0	0
5c8136519a51523658fdae27799bee95	Archaea	Nanohaloarchaeota	Nanosalinia	Nanosalinales	Nanosalinaceae	-	0	0	0	0.020656	0	0	0	0	0	0	0
5cbddd8ad5d89c71ebc34168b4da13c7	Bacteria	Bdellovibrionota	Bdellovibrionia	Bacteriovoracales	Bacteriovoracaceae	Halobacteriovorax	0	0	0	0	0	0	0	0	0	0	0.0683013
5cbe0fd584bf115e5a6c346888d3bd40	Bacteria	Patescibacteria	Saccharimonadia	Saccharimonadales	-	-	0	0	0	0	0	0	0	0	0.0667037	0	0
5cc918ab2fd939c5defd55f4d9e80b39	Archaea	Nanohaloarchaeota	Nanosalinia	Nanosalinales	Nanosalinaceae	-	0	0	0	0	0	0	0.0257701	0	0	0	0
5ce195bed6d1198c50e23445b17af145	Bacteria	Desulfobacterota	Desulfobulbia	Desulfobulbales	Desulfocapsaceae	Desulforhopalus	0	0	0	0	0	0	0	0	0	0	0.204904
5d004658056c06b5e8a19ec8bc58084b	Bacteria	Pseudomonadota	Gammaproteobacteria	Alteromonadales	Shewanellaceae	Shewanella	0	0	0	0	0	0	0	0	0	0	0.0887917
5d2ee1f06cc73c15871bd2e8553e6933	Bacteria	Pseudomonadota	Gammaproteobacteria	Xanthomonadales	-	-	0	0	0	0	0	0	0	0	0.0889383	0	0
5dac3c3ab64b12ee67b82cd4f6adbecc	Bacteria	Bacteroidota	Rhodothermia	Rhodothermales	Rhodothermaceae	Salinibacter	0	0.230292	0.5974	0	0	0	0	0	0	0	0
5db4d2014e2522528d04be9a0f4492af	Bacteria	Pseudomonadota	Alphaproteobacteria	Sphingomonadales	Sphingomonadaceae	-	0	0	0	0	0	0	0	0	0.250139	0	0
5db98ff18b4b785b32c51d94f963d94c	Bacteria	Pseudomonadota	Gammaproteobacteria	-	-	-	0	0	0	0	0	0	0	0	0.211228	0	0
5dc33113f3633037293741849bcacc38	Bacteria	Pseudomonadota	Gammaproteobacteria	Burkholderiales	Rhodocyclaceae	Azoarcus	0	0	0	0	0	0	0	0	0	0	0.184414
5dc3473a245b09ebbd22bf9538267523	Archaea	Halobacterota	Halobacteria	Halobacterales	Halomicrobiaceae	-	0	0	0	0	0	0	1.29709	0	0	0	0
5dc903c5ee00b6afff57ccaa71156656	Bacteria	Pseudomonadota	Gammaproteobacteria	Oceanospirillales	Halomonadaceae	Halomonas	0	0	0	0	0	0	0	0	0	0.0205394	0
5ddd137004ac69795d8593224e71e3df	Bacteria	Pseudomonadota	Gammaproteobacteria	Cellvibrionales	Halieaceae	-	0	0	0	0	0	0	0	0	0.0833797	0	0
5e39133f606f5e8f178dd2be76a7444a	Bacteria	Bacteroidota	Bacteroidia	-	-	-	0	0	0	0	0	0.50579	0.285189	0	0	0	0
5e44a27f1e6e54379d22c70ff8366c63	Bacteria	Pseudomonadota	Alphaproteobacteria	Rhizobiales	Rhizobiaceae	-	0	0	0	0	0	0	0	0	0	0	0.204904
5e85f2344a3144dbbd88a27174e52ce8	Bacteria	Pseudomonadota	Gammaproteobacteria	-	-	-	0	0	0	0	0.0624212	0	0	0	0	0	0
5e93da775fa6b42df37ffe6a995b70e3	Archaea	Halobacterota	Halobacteria	Halobacterales	Halomicrobiaceae	Natronomonas	0	0	0	0	0	0	0.0876183	0	0	0	0
5ec62da9837bf264cc36a526a7acc1ed	Bacteria	-	-	-	-	-	0	0	0	0	0	0	0	0	0	0	0.163923
5ec87fee297e8daa86b2ffc44a4dbb66	Bacteria	Pseudomonadota	Alphaproteobacteria	Rhizobiales	Rhizobiaceae	Allorhizobium-Neorhizobium-Pararhizobium-Rhizobium	0	0	0	0	0	0	0	0	0.261256	0	0
5eded3cac335c398cee23412cfa7c098	Bacteria	Pseudomonadota	Gammaproteobacteria	Pseudomonadales	Pseudomonadaceae	Pseudomonas	0	0	0	0	0	0	0	0	0.194553	0	0
5f10c8316a5d82399c82951f71aebf96	Archaea	Halobacterota	Halobacteria	Halobacterales	Haloferacaceae	Halorubellus	0	0	0	0	0	0	0	0.0306297	0	0	0
5f142a4699330c16d74e99c02bcb207e	Bacteria	Pseudomonadota	Gammaproteobacteria	Pseudomonadales	Moraxellaceae	Psychrobacter	0	0	0	0	0	0	0	0	0.283491	0	0
5f2cbc4153393b0dd7796b1f9f5460a9	Archaea	Halobacterota	Halobacteria	Halobacterales	Haloferacaceae	Halobaculum	0	0	0	0	0.0764341	0	0.286907	0	0	0	0
5f8ff1cef2664ab61629e4e38bf2cbd3	Bacteria	Bacteroidota	Bacteroidia	Flavobacteriales	Cryomorphaceae	Owenweeksia	0	0	0	0	0	0	0.0377961	0	0	0	0
5f9477d9161ed26cf0948c4c47162111	Bacteria	Pseudomonadota	Alphaproteobacteria	-	-	-	0	0	0	0	0	0	0	0	0	0.0302686	0
5f99d3c439bceec9530f3cd3495f74fa	Archaea	Halobacterota	Halobacteria	Halobacterales	Halomicrobiaceae	Natronomonas	0	0	0	0	0.0343953	0.0173033	0	0	0	0	0
5fd23700da45a30dbc11e9194d39fdbb	Bacteria	Bacteroidota	Bacteroidia	Flavobacteriales	-	-	0	0	0	0	0	0	0	0	0	0.0259445	0
5feaf0c14839eeebe3940037381a792c	Archaea	Halobacterota	Halobacteria	Halobacterales	Halomicrobiaceae	-	0	0	0	0	0	0	0.0944904	0	0	0	0
604e2a9dae623d02187d8184cc9e3562	Bacteria	Actinobacteriota	Actinobacteria	Micromonosporales	Micromonosporaceae	-	0	0	0	0	0	0	0	0	0.0667037	0	0
60633cb9724970667d23b2f8d44d7e2d	Bacteria	Pseudomonadota	Gammaproteobacteria	Burkholderiales	Comamonadaceae	Variovorax	0	0	0	0	0	0	0	0	0	0	0.204904
60cbf9bb4329c6cce9e603c1cebdf5b6	Archaea	Halobacterota	Halobacteria	Halobacterales	Halomicrobiaceae	Halomarina	0.377503	0	1.20869	0	0	0	0	0	0	0	0
6111af066f2bfeeaeefcf0e4e3d7f815	Bacteria	Bacteroidota	Bacteroidia	Flavobacteriales	-	-	0	0	0	0	0	0	0	0	0.133407	0	0
61120a6c13e18c9b044a44f61ef5d35d	Bacteria	Pseudomonadota	Alphaproteobacteria	Rhodobacterales	Rhodobacteraceae	-	0	0	0	0	0	0	0	0	0	0.0183774	0
611cd5fe69a7cbfe2eb4453ea22cf18f	Archaea	Halobacterota	Halobacteria	Halobacterales	Haloferacaceae	Halonotius	0	0.117278	0.42473	0	0	0	0	0	0	0	0
612895b9b83f0756b3a21ebc40e549f0	Bacteria	Pseudomonadota	Alphaproteobacteria	Sphingomonadales	Sphingomonadaceae	Altererythrobacter	0	0	0	0	0	0	0	0	0	0.0194584	0
612bbcfd944df907f229f27ad71d0820	Archaea	Halobacterota	Halobacteria	Halobacterales	Haloferacaceae	Halorubrum	0	1.79969	0	0	0	0	0	0	0	0	0
614c15ec0c4777771e5913a1ac750178	Bacteria	Campilobacterota	Campylobacteria	Campylobacterales	Arcobacteraceae	-	0	0	0	0	0	0	0	0	0	0.155667	0
61ed13c62dfcf6b057c384ef1018661f	Archaea	Halobacterota	Halobacteria	Halobacterales	Haloferacaceae	Halobaculum	0	0	0	0	0.426757	0	2.00663	0	0	0	0
625cb75cf43e9b58acec4738eb535fe7	Bacteria	Pseudomonadota	Gammaproteobacteria	Alteromonadales	Alteromonadaceae	-	0	0	0	0	0	0	0	0	0.0611451	0	0
631f1902c8d0da15c25bc20aab7de5f0	Bacteria	Bacteroidota	Bacteroidia	Chitinophagales	Saprospiraceae	-	0	0	0	0	0	0	0	0	0.0555864	0	0
6325941dda5435657dd8068647f3fe21	Bacteria	Bacteroidota	Bacteroidia	Cytophagales	Microscillaceae	-	0	0	0	0	0	0	0	0	0.133407	0	0
635f9145c78c974852d99ec7b4efe484	Archaea	Halobacterota	Halobacteria	Halobacterales	Haloferacaceae	Halonotius	0	0	0	0	0.180894	0	0.0824643	0	0	0	0
6368875f0f10583cfdd4407ad48336b8	Bacteria	Bacteroidota	Bacteroidia	Flavobacteriales	Flavobacteriaceae	Flavobacterium	0	0	0	0	0	0	0	0	0	0	0.191244
638f7b00340953f87498dd44f907706d	Bacteria	Pseudomonadota	Gammaproteobacteria	Pseudomonadales	Pseudomonadaceae	Pseudomonas	0	0	0	0	0	0	0	0	0	0.0302686	0
63bab8ea7ec5ca74a8fadcd3a437b88f	Bacteria	Bdellovibrionota	Bdellovibrionia	Bacteriovoracales	Bacteriovoracaceae	Halobacteriovorax	0	0	0	0	0	0	0	0	0.0833797	0	0
63e8cc8848f7a768f93bcf2672b05381	Bacteria	Pseudomonadota	Gammaproteobacteria	Oceanospirillales	Nitrincolaceae	Marinobacterium	0	0	0	0	0	0	0	0	0.0722624	0	0
63f510535e2b8e35f19de7990280b567	Bacteria	Firmicutes	Clostridia	Oscillospirales	-	-	0	0	0	0	0	0	0	0	0	0	0.157093
646949e46565b24cf3863e39e17bdafd	Archaea	Nanoarchaeota	Nanoarchaeia	Woesearchaeales	-	-	0	0	0	0	0	0.0279516	0.262855	0	0	0	0
64b7433ab257dd7d3795659f7810dd1e	Bacteria	Patescibacteria	Gracilibacteria	Gracilibacteria	Gracilibacteria	Gracilibacteria	0	0	0	0	0	0	0	0	0.0833797	0	0
64beee564484a16ae4d9865cdfa02dbf	Bacteria	Campilobacterota	Campylobacteria	Campylobacterales	Arcobacteraceae	Pseudarcobacter	0	0	0	0	0	0.0252895	0	0	0	3.3155	0
64c101fe8c59a196f5493d7568746cd2	Bacteria	Dependentiae	Babeliae	Babeliales	Babeliaceae	Babeliaceae	0	0	0	0	0	0	0	0	0	0	0
64cac1a972dc22a8c5e21eb0060d811d	Bacteria	Planctomycetota	Planctomycetes	Pirellulales	Pirellulaceae	-	0	0	0	0	0	0	0	0	0.0722624	0	0
64e2839aea77e469046dc5c1e1840f18	Bacteria	Pseudomonadota	Alphaproteobacteria	Kiloniellales	Fodinicurvataceae	Rhodovibrio	0	0	0	0	0	0	0.0859003	0	0	0	0
64ecd824d95659ab9e31e3da0b98d461	Bacteria	Pseudomonadota	Gammaproteobacteria	-	-	-	0	0	0	0	0	0	0.108234	0	0	0	0
65019fdd43964854207f8340766882d4	Bacteria	-	-	-	-	-	0	0	0	0	0	0	0	0	0.227904	0	0
6530030f9893a39def144d130a5d4954	Bacteria	Actinobacteriota	Actinobacteria	Corynebacteriales	Corynebacteriaceae	Lawsonella	0	0	0	0	0	0	0.0670023	0	0	0	0
655287bbf838b36c51919997785a90fc	Bacteria	Bacteroidota	Rhodothermia	Balneolales	Balneolaceae	-	0	0	0	1.63389	0	0	0	0	0	0	0
658d0713157cd8d5f72bf01f9cd9f99e	Bacteria	Pseudomonadota	Alphaproteobacteria	Sphingomonadales	Sphingomonadaceae	-	0	0	0	0	0	0	0	0	0	0.0118912	0
65b96c05c803dcc99efe39e775f99bde	Bacteria	Cyanobacteria	Cyanobacteriia	-	-	-	0	0	0	0.115674	0	0	0	0	0	0	0
661adca02765b2bd3da3c6bbfd0f22a5	Bacteria	Pseudomonadota	Gammaproteobacteria	Cellvibrionales	Porticoccaceae	Porticoccus	0	0	0	0	0	0	0	0	0	0.0367548	0
666805d1b334a8dc1d0ed2710ea5caeb	Archaea	Halobacterota	Halobacteria	Halobacterales	Haloferacaceae	Haloarchaeobius	0.566255	0	0.198472	1.48104	0	0	0	0	0	0	0
667d7a9dc20117ca81c42286376a6f10	Bacteria	Pseudomonadota	Gammaproteobacteria	Oceanospirillales	Halomonadaceae	-	0	0	0	0	0	0	0.0996444	0	0	0	0
668aea65d7d169464618b59bac2c1820	Bacteria	Actinobacteriota	Acidimicrobiia	Microtrichales	Iamiaceae	Iamia	0	0	0	0	0	0	0	0	0.166759	0	0
66b1bfb3824ed8c3179b44afeda27b31	Bacteria	Desulfobacterota	Desulfuromonadia	Bradymonadales	Bradymonadaceae	-	0	0	0	0.373874	0	0	0	0	0	0	0
66bbdd1923ad1d39738798b2aa45982e	Archaea	Halobacterota	Halobacteria	Halobacterales	Haloferacaceae	Halorubellus	0.106686	0	0	0	0	0	0	0	0	0	0
66e0eab126fba6b497f2fac0207e8334	Bacteria	Pseudomonadota	Gammaproteobacteria	-	-	-	0	0	0	0	0	0	0	0	0.111173	0	0
66f028e169496c0da1aea1fb9280f051	Archaea	Halobacterota	Halobacteria	Halobacterales	Halomicrobiaceae	Halapricum	0	0	0	0	0.107008	0.0545721	0.140877	0	0	0	0
67255ec8681de97cad82c31d33b7489e	Archaea	Halobacterota	Halobacteria	Halobacterales	Halobacteriaceae	Halanaeroarchaeum	0	0	0	0	0.0191085	0	0	0	0	0	0
6750403828550e76c8f97ad36575c700	Bacteria	Desulfobacterota	Desulfobulbia	Desulfobulbales	Desulfurivibrionaceae	-	0	0	0	0	0	0	0.0687203	0	0	0	0
678add99241e5145e09a1979f31ecf90	Bacteria	Bacteroidota	Bacteroidia	Chitinophagales	Saprospiraceae	Saprospira	0	0	0	0	0	0	0	0	0.127849	0	0
67af3fd5269f88a2a0941dcbedde1ea2	Bacteria	Bacteroidota	Bacteroidia	Bacteroidales	Dysgonomonadaceae	Dysgonomonadaceae	0.0683882	0	0	0	0	0	0	0	0	0	0
67b9ff8c42d753e68f018e4dbda094bc	Bacteria	Bacteroidota	Bacteroidia	Cytophagales	Spirosomaceae	Taeseokella	0	0	0	0	0	0	0	0	0.461367	0	0
67ea15f7d7871487b342eea3ee395989	Bacteria	-	-	-	-	-	0	0	0	0	0	0	0.0240521	0	0	0	0
67f405503638de6a7858631c92b99898	Archaea	Halobacterota	Halobacteria	Halobacterales	Haloferacaceae	-	0.144983	0	0	0	0	0	0	0	0	0	0
68197738ba53cfe4b29b4a04a8196628	Bacteria	Pseudomonadota	Alphaproteobacteria	-	-	-	0	0	0	0	0	0	0	0	0.261256	0	0
6823c75d2328dc0036cb0c4ede45f2f7	Bacteria	Pseudomonadota	Alphaproteobacteria	Sphingomonadales	Sphingomonadaceae	-	0	0	0	0	0	0	0	0	0.216787	0	0
682f773944c9ddea8ae448ddbb59caea	Bacteria	Verrucomicrobiota	Verrucomicrobiae	Verrucomicrobiales	Rubritaleaceae	Luteolibacter	0	0	0	0	0	0	0	0	0.144525	0	0
68a4e9a7fe47cfd2a5355d0791be2b19	Bacteria	Verrucomicrobiota	Verrucomicrobiae	Opitutales	Opitutaceae	Diplosphaera	0	0	0	0	0	0	0	0	0.100056	0	0
68a4f9f6867e6eac524d37635ee0222e	Bacteria	Pseudomonadota	Alphaproteobacteria	Kiloniellales	Fodinicurvataceae	Rhodovibrio	0	0	0	0	0	0	0.0773103	0	0	0	0
68ad0ba96c762933f08a2e3f48fa25e6	Bacteria	Verrucomicrobiota	Verrucomicrobiae	Verrucomicrobiales	Verrucomicrobiaceae	-	0	0	0	0	0	0	0	0	0.144525	0	0
68bd05a00d6f5cd44ccaead8f5de3766	Bacteria	-	-	-	-	-	0	0	0	0	0	0	0	0	0.100056	0	0
68c58b246624ce29fa5fef4f9b8c8f6c	Archaea	Halobacterota	Halobacteria	Halobacterales	Haloferacaceae	Halonotius	0	0.601318	1.3635	0	0	0	0	0	0	0	0
68d5fd4f56fe56c85c7108699286d2f9	Bacteria	Nitrospirota	Nitrospiria	Nitrospirales	Nitrospiraceae	Nitrospira	0	0	0	0	0	0	0	0	0	0.0335117	0
68df3a57cf2b57c7d7818cfa8109f68c	Archaea	Halobacterota	Halobacteria	Halobacterales	Halomicrobiaceae	Halomicroarcula	0	0	0	0	0	0	0	0.630973	0	0	0
68feb44d9dd480708261dc837837f892	Archaea	Halobacterota	Halobacteria	Halobacterales	Haloferacaceae	Halorubellus	0	0	0.0317555	0	0	0	0	0	0	0	0
69079d5a5550a3418b7193b65bfaf3ac	Bacteria	Pseudomonadota	Alphaproteobacteria	Caulobacterales	Parvularculaceae	-	0	0	0	0	0	0	0	0	0	0.0259445	0
690a90d8c16b3fda2bff0d446175f350	Bacteria	Firmicutes	Bacilli	Lactobacillales	Streptococcaceae	Streptococcus	0	0	0	0	0	0	0	0	0	0	0.341507
69188ec27ac058cc2213956a53f99f64	Bacteria	Desulfobacterota	Desulfuromonadia	Bradymonadales	Bradymonadaceae	-	0	0	0	0	0.364336	0.565686	0.867593	0	0	0	0
693218945723d999cf9d29588e96cd4b	Bacteria	Firmicutes	Bacilli	Lactobacillales	Lactobacillaceae	Lactobacillus	0	0	0	0	0	0	0	0	0	0	0.0887917
6941d965eb26eccc8c78f4794ac1172c	Bacteria	Bacteroidota	Rhodothermia	Rhodothermales	Rhodothermaceae	Salinibacter	0.0711238	0	0	0	0	0	0	0	0	0	0
69797d24c408730334c355dbb9d0d19e	Archaea	Halobacterota	Halobacteria	Halobacterales	Haloferacaceae	Halorussus	0	0	0	0	0	0	0.0257701	0	0	0	0
698e6fdb5e25fad78532779787e1ad10	Bacteria	Bacteroidota	Bacteroidia	-	-	-	0	0	0	0	0	0	0	0	0	0	0.580561
69a2dcc17076b96562b08d3cf4a9bcc6	Bacteria	Pseudomonadota	Alphaproteobacteria	Rhodobacterales	Rhodobacteraceae	-	0	0	0	0	0	0	0	0	0.12229	0	0
69f6edce502bcf0c1c515c3f6b1cdacb	Bacteria	Pseudomonadota	Alphaproteobacteria	Rhodobacterales	Rhodobacteraceae	-	0	0	0	0	0	0	0	0	0.272374	0	0
6a39219e64b42205ac4acb08f0ed8175	Bacteria	Pseudomonadota	Gammaproteobacteria	Pseudomonadales	Pseudomonadaceae	Pseudomonas	0	0	0	0	0	0	0	0	0	0	0.327846
6a9324ed584b0167b93950985d7ecf94	Bacteria	Pseudomonadota	Alphaproteobacteria	Sphingomonadales	Sphingomonadaceae	Sphingorhabdus	0	0	0	0	0	0	0	0	0	0.047565	0
6a96788fdd54a2ee60e2bc4face7c0b2	Bacteria	Bacteroidota	Rhodothermia	Rhodothermales	Rhodothermaceae	-	0.112157	0	0	0	0	0	0	0	0	0	0
6ac3d12c1fa2718149f7fd714c23cc0c	Archaea	Halobacterota	Halobacteria	Halobacterales	Haloferacaceae	Halohasta	0.169603	0	0	0	0	0	0	0	0	0	0
6b32e79d228a8b87c886a1692e9ef606	Archaea	Halobacterota	Halobacteria	Halobacterales	Halobacteriaceae	-	0	0	0	0	0	0.0771995	0	0	0	0	0
6b4404222bd5dc0d19fdd9088a644bb2	Archaea	Halobacterota	Halobacteria	Halobacterales	Haloferacaceae	Halorubrum	0	0	0	0.10328	0	0	0	0	0	0	0
6b8bbbdabe9e90609c1be6fcf02c12d6	Archaea	Halobacterota	Halobacteria	Halobacterales	Halomicrobiaceae	-	0	0.089558	0	1.92927	0	0	0	0	0	0	0
6b92ba96847a026d88507f14eeaf834d	Bacteria	Bacteroidota	Rhodothermia	Balneolales	Balneolaceae	-	0.109421	0	0	0	0	0	0	0	0	0	0
6b9994e3a343943eddda6e888211ebe8	Bacteria	Planctomycetota	Planctomycetes	Pirellulales	Pirellulaceae	-	0	0	0	0	0	0	0	0	0.433574	0	0
6badb7417a86b5e78d593a222a11da44	Bacteria	Acidobacteriota	Vicinamibacteria	Vicinamibacterales	-	-	0	0	0	0	0	0	0	0	0.0667037	0	0
6bb35d1ac5949652222436efc455fbde	Bacteria	Desulfobacterota	Desulfobulbia	Desulfobulbales	Desulfurivibrionaceae	-	0	0	0	0	0	0.0159723	0	0	0	0	0
6bdac0601ba0039b62c85b5b45139a5e	Bacteria	Bacteroidota	Bacteroidia	Chitinophagales	Saprospiraceae	Lewinella	0	0	0	0	0	0	0	0	0.0833797	0	0
6bf73ef8251900c22cccd0b1c019c397	Bacteria	Pseudomonadota	Alphaproteobacteria	Rhodospirillales	Terasakiellaceae	-	0	0	0	0	0	0	0.0292061	0	0	0	0
6bfcc2a401e6562bb93abcf35efd9b4a	Bacteria	Bacteroidota	Rhodothermia	Balneolales	Balneolaceae	-	0	0	0	0	0	0.049248	0	0	0	0	0
6bff8cce77f04207ba0a81a7fc4d7fe2	Bacteria	Pseudomonadota	Alphaproteobacteria	Kiloniellales	Fodinicurvataceae	Rhodovibrio	0.188752	0	0	0	0	0	0	0	0	0	0
6c0e1278e9c4dac415bf9b2f6d17dc79	Bacteria	Desulfobacterota	Desulfovibrionia	Desulfovibrionales	Desulfohalobiaceae	Desulfohalobium	0	0	0	0	0	0.0212964	0	0	0	0	0
6c19620278a8386e8badbf0343fb7032	Bacteria	Dependentiae	Babeliae	Babeliales	Babeliaceae	Babeliaceae	0	0	0	0	0.0929948	0.0159723	0.0738743	0	0	0	0
6c3b2ee8f441e7459f6f5fc9abc564aa	Bacteria	Bacteroidota	Bacteroidia	Bacteroidales	Bacteroidaceae	Bacteroides	0	0	0	0	0	0	0	0	0.100056	0	0
6c4adf4a688ebab9285b29b6f324efce	Bacteria	Bacteroidota	Bacteroidia	Flavobacteriales	Flavobacteriaceae	Psychroflexus	2.85316	0	0.0496179	0	0	0	0	0.25729	0	0	0
6cb8552fd3ae8252d3e3d2d71f152137	Bacteria	Bacteroidota	Bacteroidia	Chitinophagales	-	-	0	0	0	0	0	0	0	0	0.0944969	0	0
6cbc3210ef190d655152b6c4fc26cbea	Bacteria	Bacteroidota	Bacteroidia	Bacteroidales	Marinilabiliaceae	-	0	0	0	0	0	0	0.0481042	0	0	0	0
6ce463ab56740237aab5ab605a1f3f2a	Archaea	Nanohaloarchaeota	Nanosalinia	Nanosalinales	Nanosalinaceae	-	0	0	0	0	0.124842	0	3.71261	0	0	0	0
6ced24b52548a07d4908a4aa3ed4e589	Bacteria	Bacteroidota	Bacteroidia	Flavobacteriales	Flavobacteriaceae	-	0	0	0	0	0	0	0	0	0	0.0518891	0
6cefb31df3f0dc81c576ef8be8e7eed3	Bacteria	Pseudomonadota	Gammaproteobacteria	Burkholderiales	Oxalobacteraceae	Undibacterium	0	0	0	0	0	0	0	0	0	0	0.0683013
6d27ddc021a076566f08ac94c9a7a346	Bacteria	Bacteroidota	Bacteroidia	Bacteroidales	Tannerellaceae	-	0	0	0	0	0	0	0	0	0	0	0.457619
6d4a1d754d50a3bab5bd4972d6ac6520	Archaea	Halobacterota	Halobacteria	Halobacterales	Haloferacaceae	Halonotius	0.0875369	0	0	0	0	0	0	0	0	0	0
6d4d1723f57af67ce58bca2a522879e8	Bacteria	Bacteroidota	Rhodothermia	Rhodothermales	Rhodothermaceae	Salinibacter	0	0	0	0	0	0	0	0.235849	0	0	0
6d50b59c9f8a2ea7780f3d141b45d1ce	Bacteria	Bacteroidota	Bacteroidia	Cytophagales	Microscillaceae	Chryseolinea	0	0	0	0	0	0	0	0	0.194553	0	0
6d7016250ac2bc93f6be51bf0d50c7fb	Archaea	Halobacterota	Halobacteria	Halobacterales	Halomicrobiaceae	Haloarcula	0	1.05124	0.381066	0.807651	0	0	0	0	0	0	0
6d81d1555c44e1b1e0c14f613dc895ed	Archaea	Halobacterota	Halobacteria	Halobacterales	Halomicrobiaceae	-	0	0	0	0	0.038217	0	0	0	0	0	0
6dac653c068903a18e9891c95dea932e	Archaea	Halobacterota	Halobacteria	Halobacterales	Halomicrobiaceae	-	0	0	0.174655	0	0	0	0	0	0	0	0
6db67e745c787236ec0dadbff6f3d165	Bacteria	Pseudomonadota	Alphaproteobacteria	Rhodobacterales	Rhodobacteraceae	Roseovarius	0	0	0	0	0	0	0	0	0	0.0129723	0
6dd86f65f630556afb648b9e9e0f3b7a	Archaea	Halobacterota	Halobacteria	Halobacterales	Halomicrobiaceae	Halomicroarcula	0.314586	0	0.0535874	0	0	0	0	0	0	0	0
6e177bf02044f6b028ae1b0c6b8df2b9	Bacteria	Campilobacterota	Campylobacteria	Campylobacterales	Sulfurimonadaceae	Sulfuricurvum	0	0	0	0	0	0	0	0	0	0	0.703504
6e17c13f990be6ecff7d347ad068ef83	Bacteria	Pseudomonadota	Gammaproteobacteria	-	-	-	0	0	0	0	0	0	0	0	0.188994	0	0
6e1a4303bd0c4c67e4b19b18c09221de	Bacteria	Bacteroidota	Bacteroidia	Bacteroidales	Bacteroidaceae	Bacteroides	0	0	0	0	0	0	0	0	0	0	0.177583
6e1c5b328bb08fc16269c22db0f398ad	Bacteria	Firmicutes	Bacilli	Lactobacillales	Lactobacillaceae	Lactobacillus	0	0	0	0	0	0	0	0	0	0	0.218564
6e2485312b1dc785e86aa70115ff8c77	Bacteria	-	-	-	-	-	0	0	0	0	0	0	0.0240521	0	0	0	0
6e3606e604029dbca0f71af9ea01e524	Bacteria	Pseudomonadota	Alphaproteobacteria	Kordiimonadales	Kordiimonadaceae	Kordiimonas	0	0	0	0	0	0	0	0	0	0.0572942	0
6edaedd4566def3ab868806839f74d66	Bacteria	Bacteroidota	Rhodothermia	Rhodothermales	Rhodothermaceae	Salinibacter	0	0.0341173	0	0	0	0	0	0	0	0	0
6f0b7a25fbd33de2660e144c52c7f0db	Bacteria	Firmicutes	Clostridia	Oscillospirales	Oscillospiraceae	-	0	0	0	0	0	0	0	0	0	0	0.689844
6f11c4c64823eaa3a0631b8d496ec4a0	Bacteria	Pseudomonadota	Alphaproteobacteria	Sphingomonadales	Sphingomonadaceae	Erythrobacter	0	0	0	0	0	0	0	0	0.266815	0	0
6f57cbbfb3ec19d44a82dcdb43f4d43b	Archaea	Crenarchaeota	Nitrososphaeria	Nitrosopumilales	Nitrosopumilaceae	Nitrosarchaeum	0	0	0	0	0	0	0	0	0	0.0918869	0
6f5d61322ba952571cce87e581c47686	Bacteria	Actinobacteriota	Actinobacteria	Propionibacteriales	Propionibacteriaceae	Cutibacterium	0	0	0	0	0	0	0	0	0	0	0.129773
6f7672700e92b225f1b1781ec50747db	Archaea	Halobacterota	Halobacteria	Halobacterales	Halomicrobiaceae	-	0	0	0	0	0	0	0.0996444	0	0	0	0
6f7887a83f26f8b776c3832cce1fcd3f	Bacteria	Pseudomonadota	Alphaproteobacteria	Rhizobiales	-	-	0	0	0	0	0	0	0	0	0.0555864	0	0
6faa6ceefb7fa9c4187615f6bf0197f8	Archaea	Halobacterota	Halobacteria	Halobacterales	Haloferacaceae	Halobaculum	0	0	0	0	0	0.633568	0	0	0	0	0
6fe9654da1a683518ef203a383329cd8	Bacteria	Chloroflexi	-	-	-	-	0	0	0	0	0	0	0	0	0.211228	0	0
7056ff738638017308305d40314d85e4	Bacteria	Pseudomonadota	Gammaproteobacteria	-	-	-	0	0	0	0	0	0	0	0	0.172318	0	0
7097e7d100b1c199aab8dfd8191966b1	Bacteria	Pseudomonadota	Alphaproteobacteria	Kiloniellales	Kiloniellaceae	Tagaea	0	0	0	0	0	0	0	0	0.0611451	0	0
709997255207de62386a1e284cca31f7	Archaea	Halobacterota	Halobacteria	Halobacterales	Halomicrobiaceae	Halapricum	0	0	0	0	0.0471344	0	0	0	0	0	0
70b20d079fd0b35c3abb9149ee69caac	Archaea	Halobacterota	Halobacteria	Halobacterales	Haloferacaceae	Halorubellus	0	0	0	0.235479	0	0	0	0.208282	0	0	0
70f20117b14a5e9c0549f257a0d8884b	Bacteria	Pseudomonadota	Gammaproteobacteria	-	-	-	0	0	0	0	0	0	0.0515402	0	0	0	0
71289cb1a06ca0f9e20c2f3990387794	Bacteria	Pseudomonadota	Gammaproteobacteria	Pseudomonadales	Pseudomonadaceae	Pseudomonas	0	0	0	0	0	0	0	0	0	0.0702665	0
7144c314b1e073682c0d8e9d06628dd3	Archaea	Halobacterota	Halobacteria	Halobacterales	Halobacteriaceae	Halobacterium	0	0	0.609308	0	0	0	0	0	0	0	0
7160820a7edd77a4ed4546be2024f138	Bacteria	Dadabacteria	Dadabacteriia	Dadabacteriales	-	-	0.0328263	0	0	0	0	0	0	0	0	0	0
71608b341300ee3e966b2a523e8471ed	Bacteria	Pseudomonadota	Gammaproteobacteria	Cellvibrionales	Spongiibacteraceae	-	0	0	0	0	0	0	0	0	0.0611451	0	0
71b14acd0f60b8a23958beb517b915e8	Bacteria	Firmicutes	Bacilli	Lactobacillales	Carnobacteriaceae	-	0	0	0	0.0309841	0	0	0	0	0	0	0
71c1b563b25527c7dbf38cc7ce9e8942	Archaea	Nanohaloarchaeota	Nanosalinia	Nanosalinales	Nanosalinaceae	-	0	0	0	0	0.0178346	0	0.108234	0	0	0	0
71d6e68202af6474d7ead2ed81b0fd58	Bacteria	Pseudomonadota	Gammaproteobacteria	Vibrionales	Vibrionaceae	Salinivibrio	0	0	0	0	0	0	0.0360781	0	0	0	0
71d771b4b72dc27b8e41106ea021fa1e	Archaea	Halobacterota	Halobacteria	Halobacterales	Haloferacaceae	Halorubrum	0	0	0	0	4.07521	4.3458	7.57984	0	0	0	0
71ec6e79e8e5173dae219725eda555a7	Bacteria	Patescibacteria	Gracilibacteria	-	-	-	0	0	0	0	0	0	0	0	0	0.0108102	0
722e294304c74b9c352d8d612833f848	Bacteria	Verrucomicrobiota	Verrucomicrobiae	Verrucomicrobiales	Rubritaleaceae	Roseibacillus	0	0	0	0	0	0	0	0	0.111173	0	0
72547f41504e8e8d7cf3fe5f7b5dd713	Archaea	Halobacterota	Halobacteria	Halobacterales	Haloferacaceae	Halorubrum	7.69778	19.3253	14.28	2.81748	0	0	0	16.0316	0	0	0
725849c16ee410a60d6ca69333fa60be	Archaea	Halobacterota	Halobacteria	Halobacterales	Haloferacaceae	Haloplanus	0	0	0	0	0.0242041	0.0239585	0	0	0	0	0
7267d26605d2ef3367966b946572e809	Bacteria	Pseudomonadota	Gammaproteobacteria	Pseudomonadales	Moraxellaceae	-	0	0	0	0	0	0	0	0	0.422457	0	0
726bee2a81f628c2970bd4e5a88d3c31	Bacteria	Planctomycetota	Planctomycetes	Pirellulales	Pirellulaceae	-	0	0	0	0	0	0	0	0	0.111173	0	0
72701c04b30557c9256de3a03cb8b873	Bacteria	-	-	-	-	-	0	0	0	0	0	0	0	0	0	0.0140533	0
731325fcb5973e71a3ebaa8e3e3bd201	Archaea	Halobacterota	Halobacteria	Halobacterales	Haloferacaceae	Halorubrum	11.9378	28.7886	27.0636	4.13947	0	0	0	35.4386	0	0	0
7328a2e8f55bb9bee77f76872857a560	Bacteria	Pseudomonadota	Gammaproteobacteria	Oceanospirillales	Halomonadaceae	Halomonas	0	0	0	0	0	0	0	0.0490076	0	0	0
73494012c1b611911a2b618ddb879a60	Bacteria	Pseudomonadota	Gammaproteobacteria	Pseudomonadales	Pseudomonadaceae	Pseudomonas	0	0	0	0	0	0	0	0	0	0	0.218564
7354fe634a3731bc0f8d54ba79fe1c48	Archaea	Halobacterota	Halobacteria	Halobacterales	Haloferacaceae	Halorubrum	0	0	0	0	0	0.099827	0	0	0	0	0
736deadeff64b20a3da747b2e9feff73	Bacteria	Desulfobacterota	Desulfuromonadia	Bradymonadales	-	-	0	0	0	0	0	0	0	0	0	0.0421599	0
73caee74b37ffe4fdcf26114fb5f18c6	Bacteria	Pseudomonadota	Gammaproteobacteria	Burkholderiales	Comamonadaceae	Curvibacter	0	0	0	0	0	0	0	0	0	0	0.109282
73d7f18f0dbf819528db6420b5f71d2e	Bacteria	Pseudomonadota	Alphaproteobacteria	Sphingomonadales	Sphingomonadaceae	-	0	0	0	0	0	0	0	0	0	0	0.0683013
73de08a52d7b0fa89b73a7d941a28ffb	Bacteria	Pseudomonadota	Alphaproteobacteria	Sphingomonadales	Sphingomonadaceae	Sphingorhabdus	0	0	0	0	0	0	0	0	0	0.0227015	0
73ec1fafd0c568a79890db01740ecc32	Bacteria	Patescibacteria	Parcubacteria	Candidatus_Kaiserbacteria	Candidatus_Kaiserbacteria	Candidatus_Kaiserbacteria	0	0	0	0	0	0	0	0	0.0555864	0	0
7414957d6b393ddebc234ec33729e5ea	Bacteria	Pseudomonadota	Gammaproteobacteria	Cellvibrionales	Spongiibacteraceae	-	0	0	0	0	0	0	0	0	0.183435	0	0
742610517a6e0dec023f2f94995376be	Bacteria	Pseudomonadota	Gammaproteobacteria	Thiohalorhabdales	Thiohalorhabdaceae	Thiohalorhabdus	0	0	0	0	0.0343953	0	0	0	0	0	0
743cfa9df2b48eb5861de7add8623c75	Bacteria	Bacteroidota	Bacteroidia	Cytophagales	Microscillaceae	-	0	0	0	0	0	0	0	0	0.41134	0	0
745beb85add277c265ca333f8540eab4	Bacteria	Pseudomonadota	Gammaproteobacteria	Burkholderiales	Oxalobacteraceae	Undibacterium	0	0	0	0	0	0	0	0	0	0	0.0819616
74819682d893a91d38d8b6d1a91ec718	Archaea	Halobacterota	Halobacteria	Halobacterales	Haloferacaceae	Salinigranum	0	0	0	0	0	0	0.0584122	0	0	0	0
748c18179e5aa2c3281b0f4d6243c564	Bacteria	Acetothermia	Acetothermiia	Acetothermiia	Acetothermiia	Acetothermiia	0	0	0	0	0	0.0186344	0	0	0	0	0
74ac029abe153b912276d8cbf642e89e	Bacteria	Planctomycetota	Planctomycetes	Pirellulales	Pirellulaceae	-	0	0	0	0	0	0	0	0	0	0	0.0819616
74ac731d84f626e6bc06bc3774090a0e	Bacteria	Pseudomonadota	Alphaproteobacteria	Rhodobacterales	Rhodobacteraceae	Falsirhodobacter	0	0	0	0	0	0	0	0	0	0.0281066	0
74b81ad8261f0e2463c56617573bdfa2	Bacteria	Verrucomicrobiota	Lentisphaeria	Oligosphaerales	-	-	0	0	0	0	0.107008	0	0	0	0	0	0
74b909b2406a2bf9af8c002cf30d218c	Bacteria	Pseudomonadota	Gammaproteobacteria	Oceanospirillales	Nitrincolaceae	Marinobacterium	0	0	0	0	0	0	0	0	0.172318	0	0
74d9068a61eb1ad8555df900ae7afeb3	Bacteria	Pseudomonadota	Gammaproteobacteria	Nitrococcales	Nitrococcaceae	-	0	0	0	0	0	0	0.149467	0	0	0	0
74fcaa31d09a7a9f5f99ecea873a6bcd	Bacteria	Pseudomonadota	Gammaproteobacteria	Burkholderiales	Methylophilaceae	Methylotenera	0	0	0	0	0	0	0	0	0.222346	0	0
754dd4a8979063b18cc51f5228f87c1e	Archaea	Nanohaloarchaeota	Nanosalinia	Nanosalinales	Nanosalinaceae	-	0	0	0.077404	0	0	0	0	0	0	0	0
7564bcbf9cbc9cb6bfb97cf53f0ff109	Bacteria	Bacteroidota	Bacteroidia	Bacteroidales	Tannerellaceae	Parabacteroides	0	0	0	0	0	0	0	0	0	0	0.478109
75732d83583b44ff2c2c2452dba9e0d4	Archaea	Halobacterota	Halobacteria	Halobacterales	Haloferacaceae	Halonotius	0	0.392349	0	0.398661	0	0	0	0.719799	0	0	0
7580fc2304642aa59e70839ddeb82b26	Bacteria	Pseudomonadota	Gammaproteobacteria	Oceanospirillales	Marinomonadaceae	Marinomonas	0	0	0	0	0	0	0	0	0.478043	0	0
758e08de28f353f97f4a99bf932b6746	Archaea	Halobacterota	Halobacteria	Halobacterales	Halomicrobiaceae	-	0	0	0	0	0	0	0.0206161	0	0	0	0
759fdf559007fecd0cea099d7bce5959	Bacteria	Actinobacteriota	Acidimicrobiia	Actinomarinales	-	-	0	0	0	0	0	0	0	0	0.377988	0	0
75b08a41918b683cfdd0bbdb6a9b7793	Bacteria	Pseudomonadota	Gammaproteobacteria	Pseudomonadales	Pseudomonadaceae	Pseudomonas	0	0	0	0	0	0	0	0	0.0833797	0	0
75d12c9cc436358b9f07215ae26b0040	Bacteria	Actinobacteriota	Actinobacteria	Bifidobacteriales	Bifidobacteriaceae	Bifidobacterium	0	0	0	0	0	0	0	0	0	0	0.464449
75ecbf25fb9d4a01329dcdc2740ae6f3	Bacteria	Verrucomicrobiota	Lentisphaeria	Oligosphaerales	-	-	0.0711238	0	0	0.0454433	0	0	0	0	0	0	0
75ee90751d6e97eac501783ce7f86e39	Archaea	Halobacterota	Halobacteria	Halobacterales	Halomicrobiaceae	-	0.12857	0	0	0	0	0	0	0.462509	0	0	0
76106681e8ba295316f8fe183d6bcdd3	Archaea	Halobacterota	Halobacteria	Halobacterales	-	-	0	0	0.0198472	0	0	0	0	0	0	0	0
762c3068e07097d3719d030bddfbe3dc	Archaea	Nanoarchaeota	Nanoarchaeia	Woesearchaeales	-	-	0	0	0	0	0	0	0.0687203	0	0	0	0
767118f012cd64faa156e9c55e12138f	Bacteria	Pseudomonadota	Gammaproteobacteria	Methylococcales	Methylomonadaceae	-	0	0	0	0	0	0	0	0	0	0	0
76a3c26fdc536a4cfbb0a6098968c813	Bacteria	Halanaerobiaeota	Halanaerobiia	Halanaerobiales	Halanaerobiaceae	Halanaerobium	0	0	0	0.0908866	0	0	0	0	0	0	0
7702259d3911f78d952e49f1fafe40a2	Archaea	Halobacterota	Halobacteria	Halobacterales	Halomicrobiaceae	-	0	0.102352	0.0694651	0	0	0	0	0	0	0	0
77564e9d4b783f4cfd20253cc25acc93	Bacteria	Pseudomonadota	Gammaproteobacteria	Cellvibrionales	Cellvibrionaceae	Cellvibrionaceae	0	0	0	0	0	0	0	0	0.0555864	0	0
777fbfc7dd94fe1302634ba724a4558e	Bacteria	Halanaerobiaeota	Halanaerobiia	Halanaerobiales	Halobacteroidaceae	-	0	0.0724993	0	0	0	0	0	0	0	0	0
778b2d95c5efdd8915c05d6d5ddf0462	Bacteria	Pseudomonadota	Gammaproteobacteria	Cellvibrionales	Halieaceae	-	0	0	0	0	0	0	0	0	0.344636	0	0
779b153ba85da9eda4564d13f040f593	Bacteria	Verrucomicrobiota	Lentisphaeria	Victivallales	-	-	0	0	0	0	0.0140129	0	0	0	0	0	0
77a5bcbb71776d6599072d28324f23a2	Archaea	Halobacterota	Halobacteria	Halobacterales	Halomicrobiaceae	Halapricum	0	0	0	0	0.0942687	0	0.0584122	0	0	0	0
77ae65200b42dba72cf42810b8f6e22a	Bacteria	Pseudomonadota	Alphaproteobacteria	Rhodobacterales	Rhodobacteraceae	-	0	0	0	0	0	0	0.0343601	0	0	0	0
77bc06e29fca4b22acd89080b16b8ed9	Bacteria	Pseudomonadota	Gammaproteobacteria	Ectothiorhodospirales	Ectothiorhodospiraceae	Thiohalospira	0	0	0	0	0	0.0638893	0	0	0	0	0
77d7905b2c8a2453fe204fbd0daae1f1	Archaea	Nanoarchaeota	Nanoarchaeia	Woesearchaeales	-	-	0	0	0	0	0	0	0.0206161	0	0	0	0
77d8a1b8a0ed0842b4ed84553afdb7e5	Bacteria	Pseudomonadota	Gammaproteobacteria	Oceanospirillales	Marinomonadaceae	Marinomonas	0	0	0	0	0	0	0	0	0.183435	0	0
77dcbd261cb951c7c09d7e3b570f1694	Archaea	Halobacterota	Halobacteria	Halobacterales	Halomicrobiaceae	Halomicroarcula	0	0	0	0	0	0.135765	0	0	0	0	0
77fa87a946a562af4b2d7c9afdea4e5d	Bacteria	Pseudomonadota	Gammaproteobacteria	Burkholderiales	Comamonadaceae	-	0	0	0	0	0	0	0	0	0.155642	0	0
780739beaf9ed78dcd3ac11b9d903545	Bacteria	Pseudomonadota	Gammaproteobacteria	Methylococcales	Methylomonadaceae	-	0	0	0	0	0	0	0	0	0.127849	0	0
78126dadae93ab1c4b2c940b06d9f650	Bacteria	Pseudomonadota	Gammaproteobacteria	Oceanospirillales	Halomonadaceae	Salicola	0	0	0.323509	0	0	0	0	0	0	0	0
785ab9b2c40c70c74308b035f47a129a	Bacteria	Planctomycetota	Phycisphaerae	Phycisphaerales	Phycisphaeraceae	Phycisphaera	0	0	0	0	0	0	0	0	0.0889383	0	0
79314f675609802270118da28be445bd	Bacteria	Planctomycetota	-	-	-	-	0	0	0	0	0	0	0	0	0.127849	0	0
797e9fc16904689519675bb4eb3157ed	Bacteria	Pseudomonadota	Gammaproteobacteria	Salinisphaerales	Solimonadaceae	Alkanibacter	0	0	0	0	0	0	0	0	0	0	0.423468
79a2433a79401c7e51580f23757b9eba	Bacteria	Pseudomonadota	Gammaproteobacteria	Oceanospirillales	Oleiphilaceae	Oleiphilus	0	0	0	0	0	0	0	0	0.422457	0	0
79cb418067363019346152c2ac0d7547	Bacteria	Halanaerobiaeota	Halanaerobiia	Halanaerobiales	Halobacteroidaceae	-	0	0	0	0	0	0	0.0584122	0	0	0	0
79e259ec0fc20cd74d96f0364f521fa9	Bacteria	Desulfobacterota	Desulfobulbia	Desulfobulbales	Desulfurivibrionaceae	-	0	0	0	0	0	0	0.0206161	0	0	0	0
7a2743fb1b8a49e683f2b4ee87113604	Bacteria	Pseudomonadota	Gammaproteobacteria	Xanthomonadales	Xanthomonadaceae	Arenimonas	0	0	0	0	0	0	0	0	0.12229	0	0
7ae2ea124d06ed7c71a61d3b0b53b507	Bacteria	Pseudomonadota	Alphaproteobacteria	-	-	-	0	0	0	0	0	0	0.0188981	0	0	0	0
7af4d0bef30fc38dc4bd0847c81dce0f	Bacteria	Pseudomonadota	Alphaproteobacteria	Rhodobacterales	Rhodobacteraceae	Paracoccus	0	0	0	0	0	0	0	0	0	0.0216205	0
7b442ff16ba3d9d7c25546d20617eb47	Bacteria	Pseudomonadota	Gammaproteobacteria	Alteromonadales	Colwelliaceae	Thalassotalea	0	0	0	0	0	0	0	0	0	0	0.0751315
7bb58f1b221c6613fdd27a3a365669ad	Bacteria	Actinobacteriota	Acidimicrobiia	Microtrichales	Microtrichaceae	-	0	0	0	0	0	0	0	0	0.0555864	0	0
7bc2d896d9e82fc4b77d46c80384ddcc	Bacteria	Bacteroidota	Bacteroidia	Chitinophagales	Saprospiraceae	-	0	0	0	0	0	0	0	0	0.12229	0	0
7c0a2d04fc184fed3a37eb0ba83f1185	Bacteria	Bacteroidota	Rhodothermia	Balneolales	Balneolaceae	-	0	0	0	0	0.012739	0	0	0	0	0	0
7c2dcda733d1113a41685beb08127725	Bacteria	Pseudomonadota	Gammaproteobacteria	Oceanospirillales	Nitrincolaceae	Marinobacterium	0	0	0	0	0	0	0	0	0.0722624	0	0
7c638b6ed5ca523b005a1c7ddacacf3c	Bacteria	Pseudomonadota	Alphaproteobacteria	Rhizobiales	Rhizobiaceae	Allorhizobium-Neorhizobium-Pararhizobium-Rhizobium	0	0	0	0	0	0	0	0	0.717065	0	0
7c7c7a75d41f72a8ea29ef7ae4226f3f	Bacteria	Pseudomonadota	Gammaproteobacteria	Oceanospirillales	Nitrincolaceae	Marinobacterium	0	0	0	0	0	0	0	0	0	10.9281	0
7c92037d73356adbe6b2d371387c2442	Archaea	Halobacterota	Halobacteria	Halobacterales	Haloferacaceae	Halorubrum	0	0	0	0.229282	0	0	0	0	0	0	0
7c9e492ca7f25ceb45a0ac380ea40c7f	Bacteria	Desulfobacterota	Desulfobulbia	Desulfobulbales	Desulfocapsaceae	-	0	0	0	0	0	0	0	0	0	0	0.102452
7cb0238171e534dcbee904178cc2ccc5	Bacteria	Verrucomicrobiota	Verrucomicrobiae	Verrucomicrobiales	Rubritaleaceae	-	0	0	0	0	0	0	0	0	0	0	0.0683013
7ccf43074b2ec0c474d54d08b98adf4d	Bacteria	Planctomycetota	Planctomycetes	Pirellulales	Pirellulaceae	Pirellula	0	0	0	0	0	0	0	0	0.0944969	0	0
7d176c201361ad65b989c231a096d95b	Archaea	Nanoarchaeota	Nanoarchaeia	Woesearchaeales	-	-	0	0	0	0	0	0	0.0859003	0	0	0	0
7d2798ed0bbfc4e9967df4fdf300c748	Bacteria	Actinobacteriota	Actinobacteria	Micrococcales	Promicromonosporaceae	Cellulosimicrobium	0	0	0	0	0	0	0	0	0	0.0151343	0
7d31b7904b7ffd16724c7ce0577318bf	Bacteria	Pseudomonadota	Gammaproteobacteria	Cellvibrionales	Cellvibrionaceae	Simiduia	0	0	0	0	0	0	0	0	0	0.0324307	0
7dccb4194280ec1d39b6ec10dec038c6	Bacteria	Pseudomonadota	Alphaproteobacteria	-	-	-	0	0	0	0	0	0	0	0	0.0722624	0	0
7dfbb486f25c245252faa28acbf5a39d	Archaea	Nanohaloarchaeota	Nanosalinia	Nanosalinales	Nanosalinaceae	-	0.347412	0	0.498164	0	0	0	0	7.78608	0	0	0
7dfecea588c02b9d8f36eee6998b80ef	Bacteria	Pseudomonadota	Gammaproteobacteria	Thiotrichales	Thiotrichaceae	Thiothrix	0	0	0	0	0	0	0	0	0	0	0.4986
7e1c090bb452f3f04f647a0e9f6f7c9e	Bacteria	Pseudomonadota	Gammaproteobacteria	-	-	-	0.0273553	0	0.0198472	0	0	0	0	0	0	0	0
7e2ddab6dab1ff5b64dea7cdbbf094c1	Bacteria	Firmicutes	Thermovenabulia	Thermovenabulales	-	-	0	0	0	0.099149	0	0	0	0	0	0	0
7eaaade5e4a3b3b676a7c571e16885ee	Archaea	Halobacterota	Halobacteria	Halobacterales	Halomicrobiaceae	Halapricum	0	0	0	0	0.107008	0	0.0893363	0	0	0	0
7eb943d4e7a30d703e0b7f797c7d80f1	Bacteria	Bacteroidota	Bacteroidia	Cytophagales	Cyclobacteriaceae	Ekhidna	0	0	0	0	0	0	0	0	0.166759	0	0
7ece27ebecd4e333885994d2bb99c4f5	Bacteria	Verrucomicrobiota	Verrucomicrobiae	Verrucomicrobiales	-	-	0	0	0	0	0	0	0	0	0.177877	0	0
7eda3b2c87f25e09e39d289be913796d	Bacteria	Pseudomonadota	Gammaproteobacteria	Alteromonadales	Pseudoalteromonadaceae	Pseudoalteromonas	0	0	0	0	0	0	0	0	0.150083	0	0
7ee4a7f4687b53c017d58b1534d0fdaa	Archaea	Halobacterota	Halobacteria	Halobacterales	Haloferacaceae	Halobellus	0	0	0.140915	0	0	0	0	0	0	0	0
7f1684719c5d896aacf4f807770383d8	Bacteria	Planctomycetota	Planctomycetes	Planctomycetales	Rubinisphaeraceae	Fuerstia	0	0	0	0	0	0	0	0	0.111173	0	0
7f2ec808d92250dd5eaca4498b9f65d5	Archaea	Halobacterota	Halobacteria	Halobacterales	Halomicrobiaceae	-	0	0	0	0	0	0.0572341	0.130568	0	0	0	0
7f9347183fcf2313a66dc9c4a6a0c56b	Archaea	Nanohaloarchaeota	Nanosalinia	Nanosalinales	Nanosalinaceae	-	0	0	0	0	0	0	0.0240521	0	0	0	0
7f97f648fe86d0959146aa4113cca23f	Bacteria	Bacteroidota	Bacteroidia	Cytophagales	Cyclobacteriaceae	-	0	0	0	0	0	0	0	0	0.0611451	0	0
7f9a71a530834436b2b5f56dd59fc88e	Bacteria	Bacteroidota	Bacteroidia	Bacteroidales	Tannerellaceae	Parabacteroides	0	0	0	0	0	0	0	0	0	0	0.204904
7fca2fa089ac8630eb97a7de98bda1e7	Bacteria	Planctomycetota	-	-	-	-	0	0	0	0	0	0	0	0	0.277932	0	0
7ffd7d0736aa9edf2026538f40dbc9b9	Bacteria	Pseudomonadota	Gammaproteobacteria	Thiohalorhabdales	Thiohalorhabdaceae	Thiohalorhabdus	0	0	0	0	0	0.179689	0	0	0	0	0
80414f16b01e023da2ca1354ae74dfa3	Bacteria	Pseudomonadota	Alphaproteobacteria	Rhodobacterales	Rhodobacteraceae	-	0	0	0	0	0	0	0	0	0.127849	0	0
804ce9743949bd5d12cc9d0c455e1180	Bacteria	Pseudomonadota	Gammaproteobacteria	Pseudomonadales	Moraxellaceae	Psychrobacter	0	0	0	0	0	0	0	0	0.0555864	0	0
808043272a7028d7718467da523cf4ee	Bacteria	Pseudomonadota	Gammaproteobacteria	Oceanospirillales	Halomonadaceae	-	0.765948	0	0	0	0	0	0	0	0	0	0
8157308bce60573c47200f4e4db2282a	Bacteria	-	-	-	-	-	0	0	0	0	0	0	0.0223341	0	0	0	0
81a64bb1afce2e659d1573fa75f97e49	Archaea	Halobacterota	Halobacteria	Halobacterales	Halomicrobiaceae	Natronomonas	1.04771	0	0	0	0	0	0	0	0	0	0
81f313ed58d6225680882c66647ac148	Bacteria	Cyanobacteria	Cyanobacteriia	-	-	-	0	0	0	0	0	0	0	0	0.455809	0	0
8212d285bc789f7e8fb70eb873c02ba2	Bacteria	Pseudomonadota	Alphaproteobacteria	Caulobacterales	Hyphomonadaceae	Hyphomonas	0	0	0	0	0	0	0	0	0	0.047565	0
821fed6fa83a7c502246d5ab9579f377	Bacteria	Actinobacteriota	Actinobacteria	Corynebacteriales	Corynebacteriaceae	Corynebacterium	0	0	0	0	0	0	0	0	0.0722624	0	0
822a620c45349dec5fb36fcdeed59916	Bacteria	Pseudomonadota	Alphaproteobacteria	Rhodobacterales	Rhodobacteraceae	-	0	0	0	0	0	0	0	0	0.305725	0	0
823df710db90a69d85c194b06d830fbd	Bacteria	Pseudomonadota	Alphaproteobacteria	-	-	-	0	0	0	0	0	0	0	0	0.0667037	0	0
825933c0887a79e8a383b9cd40911e03	Bacteria	Cyanobacteria	Cyanobacteriia	-	-	-	0	0	0	0	0	0	0	0	0.172318	0	0
8283a823c22e38e7b88163c15ba4f1ae	Bacteria	Pseudomonadota	Alphaproteobacteria	Rhizobiales	Rhizobiaceae	Aurantimonas	0	0	0	0	0	0	0	0	0.0889383	0	0
82ed5718e9cecb0e2a42174e00475e65	Bacteria	Pseudomonadota	Gammaproteobacteria	Oceanospirillales	Nitrincolaceae	Marinobacterium	0	0	0	0	0	0	0	0	0.100056	0	0
831549fa5518c9696e762dc1b8642809	Bacteria	Desulfobacterota	Desulfobulbia	Desulfobulbales	Desulfurivibrionaceae	-	0	0	0	0	0.0713385	0.0146413	0	0	0	0	0
8324bbf474878d2895a9bd2f9cc367b1	Bacteria	Pseudomonadota	Alphaproteobacteria	Rhodobacterales	Rhodobacteraceae	-	0	0	0	0	0	0	0	0	0.133407	0	0
8332fbc3d09c28013afba8d22b516fc6	Bacteria	Halanaerobiaeota	Halanaerobiia	Halanaerobiales	Halobacteroidaceae	-	0	0	0	0.522598	0	0	0	0	0	0	0
8339a9ce7d1ea05928dec00f7fd8d2b0	Archaea	Halobacterota	Halobacteria	Halobacterales	Halomicrobiaceae	Haloarcula	0	0	0	0	0	0	0.0859003	0	0	0	0
833b0b378b8ec306b844371f80c00a7c	Bacteria	-	-	-	-	-	0	0	0	0	0	0	0	0	0.116732	0	0
83441e7e100adca969066e1b5e2d0993	Archaea	Halobacterota	Halobacteria	Halobacterales	-	-	0	0	0.0714498	0	0	0	0	0	0	0	0
83628ea8751e8284fe2154584f6d8818	Archaea	Nanohaloarchaeota	Nanosalinia	Nanosalinales	Nanosalinaceae	-	0	0	0	0	0	0	0.0240521	0	0	0	0
837c527d91d4121288e08ea96b6964cf	Archaea	Halobacterota	Halobacteria	Halobacterales	Halomicrobiaceae	Halomicrobium	0	0	0	0	0	0.0545721	0	0	0	0	0
83860af0d427c08c3000330679220c5a	Bacteria	Bacteroidota	Rhodothermia	Balneolales	Balneolaceae	-	0.295437	0	0	0.0330497	0	0	0	0.0398187	0	0	0
83966c713e7171e5b2f0d339ed7f0ebd	Bacteria	Pseudomonadota	Gammaproteobacteria	Ectothiorhodospirales	Ectothiorhodospiraceae	Halofilum	0	0	0	0	0	0.0665513	0	0	0	0	0
83f4b04441cd64fad4a1b0c713c551cb	Bacteria	Firmicutes	Bacilli	Mycoplasmatales	Mycoplasmataceae	-	0	0	0	0	0	0	0	0	0.116732	0	0
83fd6987e4d90deec48d3551f280cf34	Bacteria	Pseudomonadota	Gammaproteobacteria	Granulosicoccales	-	-	0.161396	0	0	0	0	0	0	0	0	0	0
84017a07ef0a3b5a4ddcc92142e0bcc9	Bacteria	Pseudomonadota	Gammaproteobacteria	Enterobacterales	-	-	0	0	0	0	0	0	0	0	0	0	0.0956219
841b319b27b3e7b54aa90ca2ca940eb9	Archaea	Halobacterota	Halobacteria	Halobacterales	Halomicrobiaceae	Natronomonas	0	0	0	0	0	0	0	0	0	0	0
842b6563e84ed6b202ca2749f687b5b5	Bacteria	Pseudomonadota	Alphaproteobacteria	-	-	-	0	0	0	0	0	0	0	0	0.372429	0	0
84410f0a572026a8d3818501f77d2489	Bacteria	Pseudomonadota	Gammaproteobacteria	Pseudomonadales	Pseudomonadaceae	Pseudomonas	0	0	0	0	0	0	0	0	0.211228	0	0
84729d4a23a0b08291742f6ca92dff61	Bacteria	Cyanobacteria	Cyanobacteriia	-	-	-	0.0848014	0	0	0	0	0	0	0	0	0	0
84993ed5a7f9472ad47fd32f6426a06d	Bacteria	Firmicutes	Bacilli	Lactobacillales	Lactobacillaceae	Lactobacillus	0	0	0	0	0	0	0	0	0.266815	0	0
84da6ba014ddd81ac21cb53da21a58bd	Bacteria	Cyanobacteria	Cyanobacteriia	-	-	-	0	0	0	0	0	0	0	0	0.272374	0	0
851fb0f35bb49eadeec467ccec331fd8	Bacteria	Bacteroidota	Bacteroidia	-	-	-	0	0	0	0	0	0	0	0	0.177877	0	0
8542037c55dca2bd2caeb148342ced3e	Archaea	Halobacterota	Halobacteria	Halobacterales	Halobacteriaceae	Halanaeroarchaeum	0	0	0	0	0	0	0.0721563	0	0	0	0
854f5832d9a16903794ae959c2a849eb	Bacteria	Desulfobacterota	Desulfuromonadia	-	-	-	0	0	0	0.0413121	0	0	0	0	0	0	0
85582f04d2d78901ba45da4d38dc6481	Bacteria	Firmicutes	Bacilli	Lactobacillales	Streptococcaceae	Streptococcus	0	0	0	0	0	0	0	0	0.36687	0	0
855a1a60285471ecc2e3838be101de52	Bacteria	Gemmatimonadota	Gemmatimonadetes	Gemmatimonadales	Gemmatimonadaceae	-	0	0	0	0	0	0	0	0	0.0944969	0	0
856654af5ac3fe2d103197916e936864	Archaea	Halobacterota	Halobacteria	Halobacterales	Halomicrobiaceae	Halomicroarcula	0	0	0	1.05552	0	0	0	0	0	0	0
85a29d308313ed4f387f3507f54c3f82	Archaea	Halobacterota	Halobacteria	Halobacterales	Halomicrobiaceae	Haloarcula	0	0	0	0	0.0152868	0	0	0	0	0	0
85cc7e4b8b4aa481dddf187a6871dd43	Archaea	Crenarchaeota	Nitrososphaeria	Nitrosopumilales	Nitrosopumilaceae	Candidatus_Nitrosopumilus	0	0	0	0	0	0	0	0	0	0.132966	0
85d7f57ffdc299138bd9a282dab492ae	Bacteria	Pseudomonadota	Gammaproteobacteria	Thiohalorhabdales	Thiohalorhabdaceae	Thiohalorhabdus	0	0	0	0	0.0535039	0	0.0790283	0	0	0	0
85fd4d0a681aa0be445ec75ffaa468a7	Bacteria	Pseudomonadota	Gammaproteobacteria	Burkholderiales	Oxalobacteraceae	-	0	0	0	0	0	0	0	0	0	0	0.0683013
863779c47f092ecae83f3df6d43e2d52	Bacteria	Firmicutes	Bacilli	Lactobacillales	Listeriaceae	Brochothrix	0	0	0	0	0	0	0	0	0.266815	0	0
865f3d1806e069fbba984c41343f2ebd	Bacteria	Bacteroidota	Bacteroidia	Flavobacteriales	Flavobacteriaceae	Cellulophaga	0	0	0	0	0	0	0	0	0.0722624	0	0
8667e67ce0d174db867daa9317b0c81a	Bacteria	Actinobacteriota	Actinobacteria	Micrococcales	Dermacoccaceae	Dermacoccus	0	0	0	0	0	0	0.0257701	0	0	0	0
8683482e38e8465737db3865a8bf2858	Archaea	Halobacterota	Halobacteria	Halobacterales	Haloferacaceae	Halorubrum	3.02276	2.80402	3.00486	0	0	0	0	3.71845	0	0	0
868bb560986f58c4d6d07679a33cb4b3	Bacteria	Firmicutes	Bacilli	Lactobacillales	Enterococcaceae	Enterococcus	0	0	0	0	0	0	0.175237	0	0	0.0897249	0
86924e2e651bde8564a128c8bdb299b5	Archaea	Nanohaloarchaeota	Nanosalinia	Nanosalinales	Nanosalinaceae	-	0	0	0	0	0	0	0	0.177653	0	0	0
8698414f934956fb59e47bbec1de3fec	Bacteria	Pseudomonadota	Gammaproteobacteria	Cellvibrionales	Cellvibrionaceae	Simiduia	0	0	0	0	0	0	0	0	0	0.0616183	0
86d31e5c4fe5640a2f844af7c2739bc9	Bacteria	Bacteroidota	Bacteroidia	Flavobacteriales	Cryomorphaceae	Owenweeksia	0	0	0	1.64629	0	0	0	0.14396	0	0	0
86ec9297257e3fa3b4167e4a627b5d73	Bacteria	Bacteroidota	Rhodothermia	Rhodothermales	Rhodothermaceae	Salinibacter	0	0	0	0	0	0	0	0.278731	0	0	0
872b6abbebf31ba118547ee198af926c	Bacteria	Pseudomonadota	Alphaproteobacteria	Rhizobiales	Rhizobiaceae	Allorhizobium-Neorhizobium-Pararhizobium-Rhizobium	0	0	0	0	0	0	0	0	0.0555864	0	0
87474dc88e153898a4108a8a37d0d70a	Archaea	Halobacterota	Halobacteria	Halobacterales	Halomicrobiaceae	Halapricum	0	0	0	0	0	0.0625582	0	0	0	0	0
8779486040af042059e51251fecdcfcb	Archaea	Halobacterota	Halobacteria	Halobacterales	Haloferacaceae	Haloplanus	0	0	0	0	1.01912	0	0.810899	0	0	0	0
879d0fcb692812a5adcdf11cae93e055	Bacteria	Planctomycetota	Planctomycetes	Pirellulales	Pirellulaceae	Rhodopirellula	0	0	0	0	0	0	0	0	0.200111	0	0
87ee174d9f6e3f9b059eab1feca6d817	Bacteria	Bacteroidota	Rhodothermia	Balneolales	Balneolaceae	-	0.292702	0	0	0	0	0	0	0	0	0	0
88022aa4919423d7c42832d5072a68ef	Bacteria	Planctomycetota	Planctomycetes	Pirellulales	Pirellulaceae	-	0	0	0	0	0	0	0	0	0.0944969	0	0
882b41f7d8f45ee50bbe61ed5d5d3f67	Bacteria	Bacteroidota	Bacteroidia	Cytophagales	Cyclobacteriaceae	Marinoscillum	0	0	0	0	0	0	0	0	0	0.0194584	0
882f0784d8fea78b15ecbf2b12f5526a	Archaea	Nanohaloarchaeota	Nanosalinia	Nanosalinales	Nanosalinaceae	-	0	0	0	0	0	0	0	0.14396	0	0	0
88373efa084cd7aa71e7ee09dcaefcab	Bacteria	Firmicutes	Clostridia	Oscillospirales	Ruminococcaceae	Paludicola	0	0	0	0	0	0	0	0	0	0	0.116112
885658626f49b7df2fdaa0e082f9bc21	Bacteria	Firmicutes	Bacilli	Lactobacillales	Lactobacillaceae	Lactobacillus	0	0	0	0	0	0	0	0	0	0	0.232225
88778f6203cccf08ad45924959eec256	Bacteria	Actinobacteriota	Acidimicrobiia	Microtrichales	Ilumatobacteraceae	Ilumatobacter	0	0	0	0	0	0	0	0	0	0	0.0819616
887aa3f643ff68bf2a847ed77e28076b	Archaea	Halobacterota	Halobacteria	Halobacterales	Haloferacaceae	Haloquadratum	0	1.33484	0	0	0	0	0	0	0	0	0
888d63ca5602b51c7615efdbfe2702d6	Bacteria	Pseudomonadota	Gammaproteobacteria	Burkholderiales	Oxalobacteraceae	Undibacterium	0	0	0	0	0	0	0	0	0.222346	0	3.85903
88aeb26541aec5a7f1c17292a8f9182c	Archaea	Halobacterota	Halobacteria	Halobacterales	Haloferacaceae	Halonotius	0	0	0.0615262	0	0	0	0	0	0	0	0
88bb8686b111b3e4eefd440690f4a346	Bacteria	Bacteroidota	Bacteroidia	Flavobacteriales	-	-	0	0	0	0	0	0	0	0	0.583658	0	0
88bc69646c3a6d00cbed52a21031e875	Bacteria	Firmicutes	Bacilli	Staphylococcales	Staphylococcaceae	Staphylococcus	0	0	0	0	0	0	0	0	0.300167	0	0
88c4ccdc85b84a9fc27ca8b6f476bcf7	Archaea	Halobacterota	Halobacteria	Halobacterales	Haloferacaceae	Haloquadratum	0	0.170587	0	0	0	0	0	0	0	0	0
88ce21da023709595b79f4ac79cb4806	Archaea	Halobacterota	Halobacteria	Halobacterales	Haloferacaceae	Halorubellus	0.0738593	0	0	0.179708	0	0	0	0.186841	0	0	0
88edc26752bbd9449ee2177daa0cfa71	Archaea	Nanoarchaeota	Nanoarchaeia	Woesearchaeales	-	-	0	0	0	0	0	0.0266205	0.146031	0	0	0	0
88f28736de336761609e50f884627977	Bacteria	Verrucomicrobiota	Verrucomicrobiae	Verrucomicrobiales	Rubritaleaceae	Haloferula	0	0	0	0	0	0	0	0	0.133407	0	0
89175a9328ce6df68066d17a203f2824	Bacteria	Pseudomonadota	Gammaproteobacteria	Burkholderiales	Oxalobacteraceae	Undibacterium	0	0	0	0	0	0	0	0	0	0	3.63363
8938faffa8078fd06f6236a1d67aeaa3	Bacteria	Cyanobacteria	Cyanobacteriia	-	-	-	0.0848014	0	0	0	0	0	0	0	0	0	0
895e1eaaf0121c5509cb61e230245646	Bacteria	Verrucomicrobiota	Lentisphaeria	Lentisphaerales	Lentisphaeraceae	Lentisphaera	0	0	0	0	0	0	0	0	0.144525	0	0
89791a738e2800e9ffced5296c2a4fa1	Bacteria	Pseudomonadota	Gammaproteobacteria	Enterobacterales	-	-	0	0	0	0	0	0	0	0	0	0	0.136603
89922f52f1ed60243a8f488862189ad7	Bacteria	Pseudomonadota	Alphaproteobacteria	Rhodobacterales	Rhodobacteraceae	Albirhodobacter	0	0	0	0	0	0	0	0	0.444691	0	0
89dd058247848e52820ae79034df194e	Archaea	Halobacterota	Halobacteria	Halobacterales	Haloferacaceae	Halorubellus	0	0.0682346	0	0	0	0	0	0	0	0	0
89e28e774f1464618e145f2b5d793a60	Bacteria	Firmicutes	Clostridia	Christensenellales	Christensenellaceae	-	0	0	0	0	0	0	0	0	0	0	0.368827
8a5101178b5605df6d1a37849825150e	Archaea	Halobacterota	Halobacteria	Halobacterales	Haloferacaceae	Halobaculum	0	0	0	0	0.0929948	0	0	0	0	0	0
8a634e67f7ac959c40c0f3555a2948bd	Bacteria	Campilobacterota	Campylobacteria	Campylobacterales	Arcobacteraceae	-	0	0	0	0	0	0	0	0	0	0.0237825	0
8a8051285926adee5dc96a5e1fdb06fc	Archaea	Halobacterota	Halobacteria	Halobacterales	Halomicrobiaceae	-	0	0	0	0	0	0.178358	0	0	0	0	0
8aa81905b7a622a3dd8a9a4bbee6b6bb	Bacteria	Pseudomonadota	Gammaproteobacteria	Cellvibrionales	Cellvibrionaceae	Simiduia	0	0	0	0	0	0	0	0	0.216787	0	0
8ac835b7113e634d577dac1c89949a44	Bacteria	Pseudomonadota	Gammaproteobacteria	Oceanospirillales	Nitrincolaceae	Marinobacterium	0	0	0	0	0	0	0	0	0	0.949138	0
8aceff38698522fd48b5a8a1b58cd98e	Bacteria	Actinobacteriota	Acidimicrobiia	Microtrichales	Iamiaceae	Iamia	0	0	0	0	0	0	0	0	0.20567	0	0
8ae37c8bec6886041cc88b5dbfcb1051	Bacteria	Pseudomonadota	Gammaproteobacteria	-	-	-	0	0	0	0	0	0	0	0	0.116732	0	0
8af212ec73285cebc029457a1e844dc9	Bacteria	Pseudomonadota	Alphaproteobacteria	Rhodobacterales	Rhodobacteraceae	-	0	0	0	0	0	0	0.204443	0	0	0	0
8b04dfb311516eb2619cb60b00471ea3	Bacteria	Firmicutes	Bacilli	Lactobacillales	Leuconostocaceae	Leuconostoc	0	0	0	0	0	0	0	0	0.0611451	0	0
8b0878f7add7ccb85fa14e80969b922b	Archaea	Halobacterota	Halobacteria	Halobacterales	Halomicrobiaceae	-	0	0	0	0	0.373253	0.762678	0	0	0	0	0
8b0c588826b8d6efebe66b3edac6894d	Bacteria	Pseudomonadota	Gammaproteobacteria	Oceanospirillales	Halomonadaceae	Halomonas	0	0	0	0	0	0	0.321267	0	0	0	0
8b2cb0bb8526d65f5673c36a222ace9a	Archaea	Halobacterota	Halobacteria	Halobacterales	Haloferacaceae	Haloarchaeobius	0.391181	0	0.162747	1.3034	0	0	0	0	0	0	0
8b7503bdd6dad32b0294ce2b66965574	Archaea	Halobacterota	Halobacteria	Halobacterales	Halomicrobiaceae	-	0	0	0.0952664	0	0	0	0	0.0980152	0	0	0
8bcb49b044591363e49f2ce8547bf3cd	Archaea	Halobacterota	Halobacteria	Halobacterales	Halomicrobiaceae	-	0	0	0	5.65356	0	0	0	0	0	0	0
8c261a00160593c29c7a4c08756dffa8	Bacteria	Bacteroidota	Rhodothermia	Rhodothermales	Rhodothermaceae	Salinibacter	0	0	0	0	0	0	0.149467	0	0	0	0
8c3d47d4e87ea1262f59883a9e671ccb	Archaea	Halobacterota	Halobacteria	Halobacterales	Halomicrobiaceae	Halapricum	0	0	0	0	0.0942687	0	0	0	0	0	0
8c592a116ba9806432a2b727762305dc	Bacteria	Desulfobacterota	Desulfuromonadia	-	-	-	0	0	0	0	0	0	0.0859003	0	0	0	0
8c678f50d5313f9adf3867e497cf74d0	Bacteria	-	-	-	-	-	0	0	0	0	0	0	0	0	0.0667037	0	0
8c840e77e3ff4008d69cf7fe1d2a388e	Bacteria	Pseudomonadota	Gammaproteobacteria	Cellvibrionales	Cellvibrionaceae	Marinagarivorans	0	0	0	0	0	0	0	0	0.355753	0	0
8cf873d3c3427ab37968d5278ea450ff	Bacteria	Pseudomonadota	Gammaproteobacteria	Burkholderiales	Oxalobacteraceae	Undibacterium	0	0	0	0	0	0	0	0	0	0	0.170753
8d0ea548405c1b9d287f7fab5aa588f8	Archaea	Halobacterota	Halobacteria	Halobacterales	Halobacteriaceae	Halarchaeum	0.481453	0	0	0	0	0	0	0	0	0	0
8d1ade62cc2da9a27ee31681300c9b16	Bacteria	-	-	-	-	-	0	0	0	0	0	0	0.0274881	0	0	0	0
8d2f83e061564c7e7d1867547ee366fe	Bacteria	Pseudomonadota	Gammaproteobacteria	Pseudomonadales	Pseudomonadaceae	Pseudomonas	0	0	0	0	0	0	0	0	0	1.17507	0
8d41b948c4e1fa9256c7548cb488cc64	Archaea	Halobacterota	Halobacteria	Halobacterales	Haloferacaceae	Halobellus	0	0	0.121068	0	0	0	0	0	0	0	0
8d44768dd8a45512245355f161e0cb28	Archaea	Nanohaloarchaeota	Nanosalinia	Nanosalinales	Nanosalinaceae	-	0	0	0	0	0.0140129	0	0	0	0	0	0
8d6e600e3305ec0a7f9cef4cea24cd65	Archaea	Halobacterota	Halobacteria	Halobacterales	Haloferacaceae	Haloarchaeobius	0	0	0	0	0.301915	0.954346	0.182109	0	0	0	0
8d9ea0c3f9727470a4d2e1c674fd8db9	Bacteria	Verrucomicrobiota	Verrucomicrobiae	Verrucomicrobiales	Rubritaleaceae	Luteolibacter	0	0	0	0	0	0	0	0	0.172318	0	0
8dff3ed38e541024099592a5457f95a6	Bacteria	Bacteroidota	Bacteroidia	Chitinophagales	Saprospiraceae	Lewinella	0	0	0	0	0	0	0	0	0.377988	0	0
8e1b4d382c35cc670c93bcbab5d1c7cc	Archaea	Nanoarchaeota	Nanoarchaeia	Woesearchaeales	-	-	0	0	0	0	0	0	0.0515402	0	0	0	0
8e367103f98b50edff6d3d11a7bf88ac	Bacteria	Pseudomonadota	Gammaproteobacteria	Vibrionales	Vibrionaceae	Photobacterium	0	0	0	0	0	0	0	0	0	0.0205394	0
8e7f17b90c8bc833242ba1a473e92b05	Archaea	Halobacterota	Halobacteria	Halobacterales	Halomicrobiaceae	Halomicroarcula	0	0	0	0	0	0.157061	0.0773103	0	0	0	0
8e832abb7aae67e6cfd36f1e2b7b6675	Bacteria	Pseudomonadota	Gammaproteobacteria	Oceanospirillales	Halomonadaceae	-	0.571726	0	0	0	0	0	0	0	0	0	0
8e8e5cc58105e6ed1fb4e089c4dce8d0	Bacteria	Planctomycetota	-	-	-	-	0	0	0	0	0	0	0	0	0.116732	0	0
8ea117a67dbe4eb41ded08d91c0b9e3d	Bacteria	Cyanobacteria	Cyanobacteriia	-	-	-	0	0	0	0	0	0	0	0	0.116732	0	0
8edfa594015ff3bbe406023201c72605	Bacteria	Desulfobacterota	Desulfuromonadia	Bradymonadales	Bradymonadaceae	-	0	0	0	0	0	0	0.345319	0	0	0	0
8eec2ee06729f123d467dbbaa19d0c45	Bacteria	Verrucomicrobiota	Verrucomicrobiae	Verrucomicrobiales	Rubritaleaceae	Luteolibacter	0	0	0	0	0	0	0	0	0.127849	0	0
8f0056de4e87032a9ef625b6fab49eab	Bacteria	Pseudomonadota	Alphaproteobacteria	Rhodobacterales	Rhodobacteraceae	-	0	0	0	0	0	0	0	0	0.305725	0	0
8f28aad97c08eaf99f0a6ab5b7667e8e	Bacteria	Bacteroidota	Bacteroidia	Bacteroidales	Marinifilaceae	Odoribacter	0	0	0	0	0	0	0	0	0	0	0.327846
8fd53d123a67626be6caab2ff14ba216	Bacteria	Planctomycetota	Phycisphaerae	Phycisphaerales	Phycisphaeraceae	-	0	0	0	0	0	0	0	0	0.0889383	0	0
8fdb65a07b410f2a95f1f21650814fd4	Archaea	Halobacterota	Halobacteria	Halobacterales	Halomicrobiaceae	Halomicrobium	0.0300908	0	0	0	0	0	0	0	0	0	0
8fe4fdf2842ad70df6b7dc98593b1845	Archaea	Halobacterota	Halobacteria	Halobacterales	Halomicrobiaceae	Halomicroarcula	0	0	0.0297708	0	0	0	0	0	0	0	0
90028ddd0dfbfcbec62199720f383216	Bacteria	Pseudomonadota	Gammaproteobacteria	Ectothiorhodospirales	Ectothiorhodospiraceae	Thiohalospira	0	0	0	0	0.124842	0.114468	0.0755923	0	0	0	0
901020797e770dde2270ed01e445b981	Bacteria	Patescibacteria	Gracilibacteria	Candidatus_Peregrinibacteria	Candidatus_Peregrinibacteria	Candidatus_Peregrinibacteria	0	0	0	0	0	0	0	0	0	0	0.0819616
903934eb0e97a571afeb6bf045437e42	Bacteria	Campilobacterota	Campylobacteria	Campylobacterales	Arcobacteraceae	Arcobacter	0	0	0	0	0	0	0	0	0	0.16864	0
9055da1dc30a336e8f279f05a4c74056	Bacteria	Pseudomonadota	Gammaproteobacteria	Burkholderiales	Comamonadaceae	-	0	0	0	0	0	0	0	0	0	0	0.662523
906f5807bff5912690b21057583eb722	Bacteria	Planctomycetota	-	-	-	-	0	0	0	0	0	0	0	0	0.0667037	0	0
907eef477fe9ef494ec4ffe9414781d5	Bacteria	Bacteroidota	Bacteroidia	Sphingobacteriales	-	-	0	0	0	0	0.746506	0	0.994726	0	0	0	0
90fd0a285909618651b3e0ea23c8ed1d	Bacteria	-	-	-	-	-	0	0	0	0	0	0	0.0343601	0	0	0	0
9161a64c3785069b935805d7bc1a2c60	Bacteria	Desulfobacterota	Desulfuromonadia	Bradymonadales	Bradymonadaceae	-	0.046504	0	0	0	0	0	0	0	0	0	0
917aa22cd229ce0007bc1fa0e3640e6e	Bacteria	Pseudomonadota	Gammaproteobacteria	-	-	-	0	0	0	0	0	0	0.115106	0	0	0	0
917e558e6a8e1706b20177627d401b82	Bacteria	Pseudomonadota	Gammaproteobacteria	Burkholderiales	Oxalobacteraceae	Undibacterium	0	0	0	0	0	0	0	0	0	0	0.129773
91a93e57b1a0174d048a500d32cca0ae	Bacteria	Desulfobacterota	Desulfuromonadia	Bradymonadales	Bradymonadaceae	Bradymonas	0	0	0	0	7.49691	0.614934	0.104798	0	0	0	0
91ee373fb79f7de7b7f0202c3c1005a5	Bacteria	Pseudomonadota	Gammaproteobacteria	Alteromonadales	Colwelliaceae	-	0	0	0	0	0	0	0	0	0	0.0918869	0
91f80e9160fb1297eb03cd97f72d0cc5	Bacteria	Desulfobacterota	Desulfuromonadia	Bradymonadales	Bradymonadaceae	-	0	0	0.0218319	0.268528	0	0	0	0	0	0	0
9225af5dd5bfd1385f868a3c7454629f	Bacteria	Pseudomonadota	Gammaproteobacteria	Pseudomonadales	Pseudomonadaceae	Pseudomonas	0	0	0	0	0	0	0	0	0	10.7875	0
9248dad0549f9686b1dbb31a448868f2	Bacteria	Pseudomonadota	Gammaproteobacteria	Oceanospirillales	Nitrincolaceae	Marinobacterium	0	0	0	0	0	0	0	0	0.0555864	0	0
926679b50a9b9cb139abfac2403df3a2	Bacteria	Pseudomonadota	Gammaproteobacteria	Chromatiales	Sedimenticolaceae	Sedimenticola	0	0	0	0	0	0	0	0	0	0	0.321016
9295653dea382496789ca88715fec746	Bacteria	Bacteroidota	Bacteroidia	Flavobacteriales	Crocinitomicaceae	-	0.186016	0	0	0	0	0	0	0	0	0	0
92b6c505652ac8a29dfb1ccad4b3d971	Bacteria	-	-	-	-	-	0	0	0	0	0	0	0	0	0	0	0
92dd138f6cb7ed1474fe06df8105ddce	Bacteria	Pseudomonadota	Alphaproteobacteria	Caulobacterales	Hyphomonadaceae	-	0	0	0	0	0	0	0	0	0.144525	0	0
9313128d142d39d3527185a1fa043f83	Archaea	Halobacterota	Halobacteria	Halobacterales	Halomicrobiaceae	Halomicroarcula	0	0	0	0.0660993	0	0	0	0	0	0	0
931c49f33e8bf8b11611c7dfe8ca9cbd	Bacteria	Firmicutes	Bacilli	Lactobacillales	Lactobacillaceae	Lactobacillus	0	0	0	0	0	0	0	0	0	0.0183774	0
93310b434666d8e992d36a3b2d63c932	Bacteria	Pseudomonadota	Gammaproteobacteria	Oceanospirillales	Alcanivoracaceae	Alcanivorax	0	0	0	0	0.680263	0.303474	1.17168	0	0	0	0
933c49ac9ea5dfcdc07ce5c4a437c15e	Bacteria	Planctomycetota	Planctomycetes	Planctomycetales	Gimesiaceae	-	0	0	0	0	0	0	0	0	0.077821	0	0
93464274dbc3a7c30864b362cff9259d	Bacteria	Firmicutes	Clostridia	PeptostreptococcalesalesTissierellales	-	-	0	0	0	0	0	0	0	0	0	0	0.198074
93520e650f82100a88be3e035e52e835	Bacteria	Pseudomonadota	Gammaproteobacteria	Pseudomonadales	Moraxellaceae	Enhydrobacter	0	0	0	0	0	0	0	0	0	0	0.157093
9376d3bc460f1d78c86f2da3df8175cc	Bacteria	Planctomycetota	Planctomycetes	Pirellulales	Pirellulaceae	-	0	0	0	0	0	0	0	0	0.144525	0	0
93835afd60f965d7e29ad876b1243fcc	Bacteria	Bacteroidota	Bacteroidia	Cytophagales	Spirosomaceae	Taeseokella	0	0	0	0	0	0	0	0	0.116732	0	0
93b668af7211dc0c43e44aae25445abf	Bacteria	Halanaerobiaeota	Halanaerobiia	Halanaerobiales	Halobacteroidaceae	-	0	0	0	0	0	0	0.0481042	0	0	0	0
93c5e1d40ecd125ad19e202e23197b83	Bacteria	Bacteroidota	Rhodothermia	Balneolales	Balneolaceae	-	0	0	0	0	0	0	0.0240521	0	0	0	0
93d2e5ffcc62c5fdb5b75ce57b890898	Bacteria	Pseudomonadota	Gammaproteobacteria	-	-	-	0	0	0	0	0	0	0	0	0.127849	0	0
93f0577d8f8333863dbb82fdd97353ec	Bacteria	Verrucomicrobiota	Verrucomicrobiae	Opitutales	Opitutaceae	-	0	0	0	0	0	0	0	0	0.144525	0	0
94254b11f41e72ae21ffc6abb10027ca	Archaea	Halobacterota	Halobacteria	Halobacterales	Halomicrobiaceae	Halomicroarcula	0	0	0	0	0	0	0	0.110267	0	0	0
945d9c34172ae7fcf45098a9afafa537	Bacteria	Pseudomonadota	Gammaproteobacteria	Methylococcales	Methylomonadaceae	-	0	0	0	0	0	0	0	0	0.333519	0	0
946c74bc025933f404035af12b964efb	Bacteria	Pseudomonadota	Gammaproteobacteria	Alteromonadales	Alteromonadaceae	Rheinheimera	0	0	0	0	0	0	0	0	0	0	0.0751315
948bef6899ae4297b2b3d1aebbd84e2d	Bacteria	Pseudomonadota	Gammaproteobacteria	Nitrococcales	Nitrococcaceae	-	2.85589	0	0.240151	0	0	0	0	2.78118	0	0	0
94afaa49639208ec6a3bf3e6ef1878d6	Archaea	Halobacterota	Halobacteria	Halobacterales	Halomicrobiaceae	-	0	0	0	0	0	0	0.104798	0	0	0	0
94bcaa026d1eab89247ccf933100a0f6	Bacteria	Bacteroidota	Bacteroidia	Flavobacteriales	-	-	0	0	0	0	0.012739	0	0.0206161	0	0	0	0
94cb139dea76aa60488271c370a34e85	Bacteria	Bacteroidota	Bacteroidia	Flavobacteriales	Crocinitomicaceae	Crocinitomix	0.328263	0	0	0	0	0	0	0	0	0	0
94d1d0d4ff9ad8b1233639b7fd0f3886	Archaea	Halobacterota	Halobacteria	Halobacterales	Haloferacaceae	Halobaculum	0.779626	0	0.0297708	0	0	0	0	0	0	0	0
950daf1795665ce9d80f600be92dbb67	Bacteria	Pseudomonadota	Alphaproteobacteria	Rhizobiales	Methyloligellaceae	-	0	0	0	0	0	0	0	0	0.0833797	0	0
952ae23eaebed873de41087ed99b7665	Archaea	Crenarchaeota	Nitrososphaeria	Nitrosopumilales	Nitrosopumilaceae	Candidatus_Nitrosopumilus	0	0	0	0	0	0	0	0	0	0.0864818	0
955713a6730e964841606d7beb6e71ca	Bacteria	Acidobacteriota	Holophagae	-	-	-	0	0	0	0	0	0	0	0	0	0	0.122942
958614be86e44917a6aa11ea878f8acc	Bacteria	Verrucomicrobiota	Chlamydiae	Chlamydiales	Criblamydiaceae	Criblamydiaceae	0	0	0	0	0	0	0	0	0.0611451	0	0
95b87bc2e71d5f3dda8071a13ab1f4a7	Bacteria	Pseudomonadota	Alphaproteobacteria	Rhizobiales	Devosiaceae	Maritalea	0	0	0	0	0	0	0	0	0	0.0140533	0
95c9296bbf27d7ec35cb215eb554eae0	Archaea	Nanohaloarchaeota	Nanosalinia	Nanosalinales	Nanosalinaceae	-	0	0	0	0	0	0	0.0584122	0	0	0	0
95d7cd3d82abecd9d0f3e74f5a2c9d2a	Bacteria	Myxococcota	Polyangia	-	-	-	0	0	0	0	0	0	0	0	0.0611451	0	0
96133882ce0aa1c237b9cc5b17925a1c	Archaea	Halobacterota	Halobacteria	Halobacterales	Halomicrobiaceae	Halapricum	0	0	0	0	0.100638	0	0	0	0	0	0
962342a66a376c68104562bf9fa64df1	Bacteria	Halanaerobiaeota	Halanaerobiia	Halanaerobiales	Halanaerobiaceae	Halanaerobium	0	0	0	0	0.0394909	0.138427	0	0	0	0	0
963f46736ff48c3f6140667617f196e0	Archaea	Nanohaloarchaeota	Nanosalinia	Nanosalinales	Nanosalinaceae	-	0	0	0	0	0	0	0.159775	0	0	0	0
965b1598c417e4fa3dcefdcb54a345c6	Bacteria	Pseudomonadota	Gammaproteobacteria	Cellvibrionales	Halieaceae	-	0	0	0	0	0	0	0	0	0.216787	0	0
965ba61b870437c29026016b0aed587f	Bacteria	Verrucomicrobiota	Verrucomicrobiae	Pedosphaerales	Pedosphaeraceae	-	0	0	0	0	0	0	0	0	0.261256	0	0
968a1ad93a6af4ef00fc17ac744cc5dc	Archaea	Halobacterota	Halobacteria	Halobacterales	Halomicrobiaceae	Halorientalis	0	0.113014	0	0	0	0	0	0	0	0	0
97e7f38344e9107b969148c2db52d8f3	Archaea	Nanoarchaeota	Nanoarchaeia	Woesearchaeales	-	-	0	0	0	0	0	0	0.0292061	0	0	0	0
97eaa2fc6758dcb92fa6c60ea9eca13e	Bacteria	Firmicutes	Bacilli	Lactobacillales	Streptococcaceae	Streptococcus	0	0	0	0	0	0	0	0	0	0	0.321016
97f37086e5e5fb5f7ebaae32830c20fe	Bacteria	Pseudomonadota	Gammaproteobacteria	Pseudomonadales	Moraxellaceae	Acinetobacter	0	0	0	0	0	0	0.417476	0	0	0.049727	0
98214bb79d37d9b0158a76a77b6c0226	Bacteria	Pseudomonadota	Alphaproteobacteria	Caulobacterales	Caulobacteraceae	Brevundimonas	0	0	0	0	0	0	0	0	0.0944969	0	0
982e82e510cb43e976a7e9329966cf93	Bacteria	Bacteroidota	Bacteroidia	Cytophagales	Cytophagaceae	Cytophaga	0	0	0	0	0	0	0	0	0.194553	0	0
9864f48e8a843acfff4d1d6ccd287712	Bacteria	Verrucomicrobiota	Verrucomicrobiae	Pedosphaerales	Pedosphaeraceae	-	0	0	0	0	0	0	0	0	0.355753	0	0
987e569a5f66fa30303553c3f863eb64	Bacteria	Pseudomonadota	Gammaproteobacteria	Salinisphaerales	Solimonadaceae	Alkanibacter	0	0	0	0	0	0	0	0	0	0	0.409808
98a6647c8e384d31613965fe6f9e8240	Bacteria	Bacteroidota	Bacteroidia	Flavobacteriales	Flavobacteriaceae	Psychroflexus	0.0355619	0	0	0.0392465	0	0	0	0	0	0	0
98b142e6ad8dad3d0bfb9d23f88b7abb	Bacteria	Pseudomonadota	Gammaproteobacteria	Methylococcales	Methylomonadaceae	Methylobacter	0	0	0	0	0	0	0	0	0.116732	0	0
98e4fb5cc98987b86c6f60fb8c57f45c	Bacteria	Bacteroidota	Bacteroidia	-	-	-	0	0	0	0	0.0560517	0	0	0	0	0	0
98f5eaedcef44ef3b4d050e95bc38e21	Bacteria	Pseudomonadota	Gammaproteobacteria	Enterobacterales	Pectobacteriaceae	Dickeya	0	0	0	0	0	0	0	0	0.305725	0	0
991f12f602cbe85dc75179633aaf9db5	Bacteria	Pseudomonadota	Gammaproteobacteria	Granulosicoccales	-	-	0	0	0	0	0	0	0.0292061	0	0	0	0
991fcc1ee743d625729dcaae45f0a491	Bacteria	Actinobacteriota	Actinobacteria	Bifidobacteriales	Bifidobacteriaceae	Bifidobacterium	0	0	0	0	0	0	0	0	0.0667037	0	0
99695f917a9b73bd6523012c065107b7	Bacteria	Bacteroidota	Rhodothermia	Balneolales	Balneolaceae	-	0	0	0	0	0.131212	0	0.0463862	0	0	0	0
997ca4cb4e4008f893916fce3a19eb5c	Archaea	Halobacterota	Halobacteria	Halobacterales	Haloferacaceae	Halorubrum	0	0	0	0.844832	0	0	0	0	0	0	0
99970c5fa48f45d77d21943b503915ef	Bacteria	Chloroflexi	Anaerolineae	Ardenticatenales	-	-	0	0	0	0	0	0	0	0	0.0833797	0	0
999850281a20e65d5a2f07d890edacb4	Bacteria	Cyanobacteria	Cyanobacteriia	-	-	-	0	0	0	0	0	0	0.0962084	0	0	0	0
999ab58c47eabd0c453bdb8d1339dfcc	Bacteria	Nitrospinota	Nitrospinia	Nitrospinales	Nitrospinaceae	-	0	0	0	0	0	0	0	0	0	0	0
99daf8cd6edf6b6144fe924c0b37715b	Bacteria	Pseudomonadota	Gammaproteobacteria	Pseudomonadales	Pseudomonadaceae	Pseudomonas	0	0	0	0	0	0	0	0	0	0	0.0751315
99f5b61ad71c2a3bac18f4a54c1ec3ed	Archaea	Halobacterota	Halobacteria	Halobacterales	Haloferacaceae	-	0.426743	0	0	0	0	0	0	0	0	0	0
9a17811d90af7de92505faf8c5ac061a	Bacteria	Actinobacteriota	Actinobacteria	Corynebacteriales	Nocardiaceae	-	0	0	0	0	0	0	0	0	0.077821	0	0
9a4379a1a3410e06160c0a77b16609f2	Bacteria	Planctomycetota	Planctomycetes	Pirellulales	Pirellulaceae	-	0	0	0	0	0	0	0	0	0.233463	0	0
9a9051d06f29bfe09d55119cbc89c3d3	Bacteria	Pseudomonadota	Gammaproteobacteria	-	-	-	0.0355619	0	0	0	0	0	0	0	0	0	0
9ad93c6bf8743babf2c10f8df5d8d813	Bacteria	Pseudomonadota	Gammaproteobacteria	Burkholderiales	Comamonadaceae	-	0	0	0	0	0	0	0	0	0	0	0.314186
9b2d434f8e23d9aa68baedb1e381c344	Bacteria	Pseudomonadota	Gammaproteobacteria	Oceanospirillales	Marinomonadaceae	Marinomonas	0	0	0	0	0	0	0	0	0	0.0443219	0
9b6f48c7195876e1ba4de9da485fd8bd	Bacteria	Pseudomonadota	Alphaproteobacteria	Sphingomonadales	Sphingomonadaceae	-	0	0	0	0	0	0	0	0	0.177877	0	0
9b83dafe775bd42bcce889f997f674ba	Bacteria	Pseudomonadota	Gammaproteobacteria	Oceanospirillales	Saccharospirillaceae	Oceanobacter	0	0	0	0	0	0	0	0	0	0.0529701	0
9b8c64b139fb554be3ac92962a200d79	Bacteria	Pseudomonadota	Gammaproteobacteria	Pseudomonadales	Pseudomonadaceae	Pseudomonas	0	0	0	0	0	0	0	0	0	0.09513	0
9bad8c9308be8d0ecdeeab043b751936	Bacteria	Pseudomonadota	Gammaproteobacteria	Burkholderiales	Burkholderiaceae	Burkholderia-Caballeronia-Paraburkholderia	0	0	0	0	0	0	0	0	0	0	0.177583
9bce195e8e80d7e5a41c8f4bbcbb1c99	Bacteria	Bacteroidota	Rhodothermia	Balneolales	Balneolaceae	-	0	0	0	0	0	0	0	0.254227	0	0	0
9cdc16c828fd9b21eaa3260578c5de7d	Bacteria	Bacteroidota	Bacteroidia	Flavobacteriales	Flavobacteriaceae	Gramella	0	0	0	0	0	0	0	0	0.183435	0	0
9ce32ae05110630f3027e0f9240a5d97	Archaea	Halobacterota	Halobacteria	Halobacterales	Halomicrobiaceae	Haloarcula	0	0	0	0	0	0	0.0549762	0	0	0	0
9d185fb26654620fc340ebd3233fa981	Bacteria	Bacteroidota	Bacteroidia	Bacteroidales	Bacteroidaceae	Bacteroides	0	0	0	0	0	0	0	0	0	0	0.225394
9d3103f7f00355da513301483510c765	Bacteria	Pseudomonadota	Gammaproteobacteria	-	-	-	0	0	0	0	0	0.0425928	0.142595	0	0	0	0
9d49e732dc7f9d2ee187d91c02e4b9a6	Bacteria	Actinobacteriota	Acidimicrobiia	Microtrichales	Ilumatobacteraceae	Ilumatobacter	0	0	0	0	0	0	0	0	0.138966	0	0
9d566a1b10f13c3383c23842196da899	Bacteria	Bacteroidota	Bacteroidia	Cytophagales	Cyclobacteriaceae	Marinoscillum	0	0	0	0	0	0	0	0	0.0667037	0	0
9d855ba13622e6df4269d7214ceae6cb	Bacteria	Chloroflexi	-	-	-	-	0	0	0	0	0	0	0	0	0.166759	0	0
9d8588fe422942e7d9c7838f7c626c55	Archaea	Halobacterota	Halobacteria	Halobacterales	Halomicrobiaceae	Natronomonas	0	0	0	0	0.0152868	0	0	0	0	0	0
9e160c6357e51e479132c3b6ed9cefca	Archaea	Halobacterota	Halobacteria	Halobacterales	Halomicrobiaceae	Haloarcula	0	1.17705	0	0	0	0	0	0	0	0	0
9e875e56df57fa61d3ab8134d215afc9	Archaea	Halobacterota	Halobacteria	Halobacterales	Haloferacaceae	Halovenus	0	0	0	0	0.012739	0	0	0	0	0	0
9e8f87c528964e8ebde439bc0811a7f5	Bacteria	Actinobacteriota	Actinobacteria	Micrococcales	Micrococcaceae	Kocuria	0	0	0	0	0	0	0.0601302	0	0	0	0
9ea966e8c44cd850a91b09f0cc44387b	Archaea	Nanohaloarchaeota	Nanosalinia	Nanosalinales	Nanosalinaceae	-	0	0	0	0	0.0484083	0	0	0	0	0	0
9ec19db69007323e974c1a117825b660	Bacteria	Pseudomonadota	Gammaproteobacteria	-	-	-	0	0	0	0	0	0	0	0	0.0944969	0	0
9ec5bc207192f61bb5bca6beba6a5b53	Bacteria	Spirochaetota	Spirochaetia	Spirochaetales	Spirochaetaceae	Sediminispirochaeta	0	0	0	0	0	0.0212964	0	0	0	0	0
9f0ed4de714913e0924aa732e8536ecf	Bacteria	Bacteroidota	Rhodothermia	Balneolales	Balneolaceae	Fodinibius	0	0	0	0.390399	0	0	0	0	0	0	0
9f192c5c59f17fb61d0cbc99d25a8aa1	Bacteria	Pseudomonadota	Gammaproteobacteria	Burkholderiales	Comamonadaceae	-	0	0	0	0	0	0	0	0	0	0	0.259545
9f1acafc19c3d3e1b4e5520a44c1aca4	Bacteria	Actinobacteriota	Actinobacteria	Propionibacteriales	Propionibacteriaceae	Cutibacterium	0	0	0	0	0	0	0	0	0	0	0.150263
9f396d21be478a2609b8511305ef4137	Archaea	Halobacterota	Halobacteria	Halobacterales	Haloferacaceae	Halorubrum	0	0	0	0	0	0	0.0188981	0	0	0	0
9f97b92aee54402504a5bb6824e81f3c	Bacteria	Bacteroidota	Rhodothermia	Rhodothermales	Rhodothermaceae	Salisaeta	0.0410329	0	0	0	0	0	0	0	0	0	0
a04328ac4f98d0f722166087434cfd60	Bacteria	Pseudomonadota	Gammaproteobacteria	Salinisphaerales	Solimonadaceae	Alkanibacter	0	0	0	0	0	0	0	0	0	0	0.341507
a0455533133588b0727121df9aa716ca	Bacteria	Pseudomonadota	Gammaproteobacteria	Oceanospirillales	Halomonadaceae	-	0	0	0	0	0.289176	0.0425928	0.305805	0	0	0	0
a047f7706e67f50feee972c869a4cbba	Bacteria	Pseudomonadota	Gammaproteobacteria	Vibrionales	Vibrionaceae	Vibrio	0	0	0	0	0	0	0	0	0.12229	0	0
a051478ec7a6f0802dd0b9252048946e	Bacteria	Planctomycetota	Planctomycetes	-	-	-	0	0	0	0	0	0	0	0	0.161201	0	0
a05ecc4a78046be69d50f1b7520efb3b	Bacteria	Bacteroidota	Bacteroidia	Bacteroidales	Marinilabiliaceae	-	0	0	0	0	0.0305736	0	0	0	0	0	0
a087aa9829e563ec59d456fb1ba3b6c4	Archaea	Nanohaloarchaeota	Nanosalinia	Nanosalinales	Nanosalinaceae	-	0	0	0	0.0268528	0	0	0	0	0	0	0
a09ce2195f31265ce7a50cc268d3e8e2	Archaea	Nanohaloarchaeota	Nanosalinia	Nanosalinales	Nanosalinaceae	-	0	0	0	0	0	0	0.0429502	0	0	0	0
a09e42b69bd8456817dce70a255e01bc	Bacteria	Pseudomonadota	Alphaproteobacteria	Rhizobiales	Devosiaceae	-	0	0	0	0	0	0	0	0	0.289049	0	0
a0aee4959d44a9296376979649490bed	Bacteria	Chloroflexi	Anaerolineae	Anaerolineales	Anaerolineaceae	-	0	0	0	0	0	0	0	0	0	0	0.0751315
a0ba316d1fee38e0d7437767c5587121	Bacteria	Bacteroidota	Rhodothermia	Balneolales	Balneolaceae	Fodinibius	0	0	0	0	0.0433127	0.174364	0.211315	0	0	0	0
a0d22c5d897d99b6c638cbdde0907370	Bacteria	Bacteroidota	Bacteroidia	Bacteroidales	Bacteroidaceae	Bacteroides	0	0	0	0	0	0	0	0	0	0	0.136603
a0f819a8cf37dcad576c1ad4e2303bae	Bacteria	Firmicutes	Clostridia	Lachnospirales	Lachnospiraceae	-	0	0	0	0	0	0	0	0	0	0	0.560071
a10c1f6af73069cce985d6d8b3d1a9a2	Bacteria	Verrucomicrobiota	Verrucomicrobiae	Verrucomicrobiales	Rubritaleaceae	Luteolibacter	0	0	0	0	0	0	0	0	0.466926	0	0
a117762ddd64b5249a5ee33daf468952	Bacteria	Bacteroidota	Bacteroidia	Bacteroidales	Marinifilaceae	Odoribacter	0	0	0	0	0	0	0	0	0	0	0.683013
a169f1f39bf066454d0c204443be910f	Archaea	Halobacterota	Halobacteria	Halobacterales	Halomicrobiaceae	Halomarina	0	0	0	0	0	0	0.285189	0	0	0	0
a184da734c0b3a0f4e8c56d8b68e2728	Bacteria	Verrucomicrobiota	Verrucomicrobiae	Verrucomicrobiales	Rubritaleaceae	Luteolibacter	0	0	0	0	0	0	0	0	0	0.0129723	0
a19b5ff7efc143405aff1e20b562d5d3	Bacteria	Bacteroidota	Rhodothermia	Rhodothermales	Rhodothermaceae	Salinibacter	0	0	0.129007	0	0	0	0	0	0	0	0
a19d30061d833cc50b4e353278e96371	Bacteria	Pseudomonadota	Gammaproteobacteria	Alteromonadales	Marinobacteraceae	Marinobacter	0	0	0	0	0.0292997	0	0	0	0	0	0
a1a388c0b0d739287e697fa4c9e19008	Archaea	Halobacterota	Halobacteria	Halobacterales	Halomicrobiaceae	Halomicroarcula	0	0.102352	0	0.278856	0	0	0	0	0	0	0
a1db425b43efaca628743337bfd3d2af	Archaea	Halobacterota	Halobacteria	Halobacterales	Haloferacaceae	Halonotius	0.186016	0	0	0	0	0	0	0	0	0	0
a22ae4c669f05950dacd9f4f850e2dc6	Bacteria	Verrucomicrobiota	Kiritimatiellae	-	-	-	0	0	0	0	0	0	0	0	0.0833797	0	0
a26fd4c537272e1493bb61545abe5669	Bacteria	Pseudomonadota	Alphaproteobacteria	Rhodobacterales	Rhodobacteraceae	-	0.306379	0	0	0.0289184	0	0	0	0	0	0	0
a28963c9fa0db2211c1d865f7782713b	Archaea	Halobacterota	Halobacteria	Halobacterales	Haloferacaceae	Halorubrum	0	0	0	0	0.491726	0	0.0738743	0	0	0	0
a2b3d8bd670176323f23a718995e69fd	Bacteria	Deferribacterota	Deferribacteres	Deferribacterales	Deferribacteraceae	Flexistipes	0	0	0	0	0	0	0	0	0	0.0151343	0
a38d07fb33a586e0ab53b647050e231e	Bacteria	Pseudomonadota	Alphaproteobacteria	Rhizobiales	Hyphomicrobiaceae	-	0	0	0	0	0	0	0	0	0.188994	0	0
a3a422e53ed623983b21e7faa7a440f9	Bacteria	Pseudomonadota	Gammaproteobacteria	Alteromonadales	Pseudoalteromonadaceae	Pseudoalteromonas	0	0	0	0	0	0	0	0	0.194553	0	0
a3e646b333c63f56ff333382baf57d7e	Bacteria	Firmicutes	Clostridia	Oscillospirales	Oscillospiraceae	-	0	0	0	0	0	0	0	0	0	0	0.4986
a4020402b060dae0972228d7c6afb525	Bacteria	Pseudomonadota	Gammaproteobacteria	Nitrococcales	-	-	0	0	0	0	0	0	0.0824643	0	0	0	0
a43cffff5bf714a1ea78c23f17b77ed4	Archaea	Halobacterota	Halobacteria	Halobacterales	Halomicrobiaceae	Halorhabdus	0.355619	0	0.027786	0	0	0	0	0	0	0	0
a44f1a3748a37b41d4eaebf01b67742d	Bacteria	Bacteroidota	Bacteroidia	Flavobacteriales	Flavobacteriaceae	Flavobacterium	0	0	0	0	0	0	0	0	0.316843	0	0
a454eae752c5f326651c44a163c94f75	Archaea	Nanohaloarchaeota	Nanosalinia	Nanosalinales	Nanosalinaceae	-	0	0	0	0	0	0	0.0188981	0	0	0	0
a4686e98420e8e5b2956b0a1878f7b67	Bacteria	Pseudomonadota	Gammaproteobacteria	Alteromonadales	Alteromonadaceae	Paraglaciecola	0	0	0	0	0	0	0	0	0.433574	0	0
a47a421fcc3ac9e1d913e8f1984665a8	Bacteria	Pseudomonadota	Alphaproteobacteria	-	-	-	0	0	0	0	0	0	0	0	0	0	0.0819616
a53e1e93799039dec9b6abb897cd2705	Bacteria	Nitrospirota	Nitrospiria	Nitrospirales	Nitrospiraceae	Nitrospira	0	0	0	0	0	0	0	0	0.505837	0	0
a55db631eb4b613fe497d666c444d245	Bacteria	Firmicutes	Clostridia	Lachnospirales	Lachnospiraceae	Lachnoclostridium	0	0	0	0	0	0	0	0	0	0	0.129773
a5a3fb86e34dcc799d1e7149bb2c0a66	Bacteria	Pseudomonadota	Gammaproteobacteria	-	-	-	0	0.031985	0.10519	13.2632	0	0	0	0.116393	0	0	0
a5abc05706c9ee9a6fc96f937fcc7b8f	Archaea	Halobacterota	Halobacteria	Halobacterales	Haloferacaceae	Halorubellus	0	0	0	0	0.71848	0.449887	0.310959	0	0	0	0
a631d11e81593628e753080920c02a04	Bacteria	Verrucomicrobiota	Verrucomicrobiae	Verrucomicrobiales	Rubritaleaceae	-	0	0	0	0	0	0	0	0	0.489161	0	0
a64f029d03adea5c0116ecc1bba9869d	Bacteria	Pseudomonadota	Gammaproteobacteria	Oceanospirillales	Halomonadaceae	-	0	0	0.10519	0	0	0	0	0	0	0	0
a653a0355e07c4ed0509b35018a27ac8	Bacteria	Halanaerobiaeota	Halanaerobiia	Halanaerobiales	Halanaerobiaceae	Halanaerobium	0	0	0	0	0.276437	0.701451	0.10308	0	0	0	0
a66ab7454a1ca8b259669fe037145bb1	Bacteria	-	-	-	-	-	0	0	0	0	0	0	0	0	0	0.0335117	0
a68796396855fd5d22502f82d4f55517	Bacteria	Firmicutes	Bacilli	Bacillales	Planococcaceae	-	0	0	0	0	0	0	0	0	0	0	0.840107
a6ad036bc26cc1a9f75f89bdc4cbe523	Bacteria	Patescibacteria	Saccharimonadia	Saccharimonadales	Saccharimonadaceae	Candidatus_Saccharimonas	0	0	0	0	0	0	0	0	0	0	0.102452
a6c603c8a80b8f9911adc138f4744bb4	Archaea	Halobacterota	Halobacteria	Halobacterales	Haloferacaceae	Halohasta	0	0	0	0	2.74398	0.89445	1.97227	0	0	0	0
a72aebbd87e660595cdc6a7314379138	Bacteria	Pseudomonadota	Gammaproteobacteria	Burkholderiales	Rhodocyclaceae	-	0	0	0	0	0	0	0	0	0	0	0.109282
a75bcd2087c3c80f229d32d9e77a75a5	Bacteria	Pseudomonadota	Gammaproteobacteria	Oceanospirillales	Marinomonadaceae	Marinomonas	0	0	0	0	0	0	0	0	0.161201	0	0
a7791ac2c55cfd6c6f5f9373899d95cd	Bacteria	Pseudomonadota	Gammaproteobacteria	Enterobacterales	-	-	0	0	0	0	0	0	0	0	0	0	0.471279
a7a3a72a984d5cb2dff5850e432f0ca8	Bacteria	Planctomycetota	Planctomycetes	Pirellulales	Pirellulaceae	Blastopirellula	0	0	0	0	0	0	0	0	0.0611451	0	0
a816f4be1b254aa3f66225b54267f1fc	Bacteria	Pseudomonadota	Gammaproteobacteria	-	-	-	0	0	0	0	0	0	0	0	0.077821	0	0
a829b1a443ffc4e01f342b3cb3cdbc96	Bacteria	Pseudomonadota	Gammaproteobacteria	Ectothiorhodospirales	Ectothiorhodospiraceae	Halofilum	0	0	0	0.0351153	0	0	0	0	0	0	0
a83bb6e41dcf332893c4aec47bc98865	Bacteria	Bacteroidota	Bacteroidia	Flavobacteriales	Flavobacteriaceae	-	0	0	0	0	0	0	0	0	0	0	0.0683013
a8606919d4afacbdbba5074c9e3f2786	Archaea	Halobacterota	Halobacteria	Halobacterales	Halomicrobiaceae	Halomicroarcula	0	0	0	0	0.559243	0	0.12885	0	0	0	0
a868c646b157baf6ea6968625bf58de3	Bacteria	Pseudomonadota	Gammaproteobacteria	-	-	-	0	0	0	0	0	0	0	0	0.077821	0	0
a87ec08624ada6ab0004c8125b5c4323	Archaea	Halobacterota	Halobacteria	Halobacterales	Halomicrobiaceae	Halapricum	0	0	0.134961	0	0	0	0	0	0	0	0
a89f00f3d577b08b73dcd73a3f4185cf	Bacteria	Pseudomonadota	Gammaproteobacteria	Pseudomonadales	Moraxellaceae	Acinetobacter	0	0	0	0	0	0	0	0	0	0	0.771805
a8a96c0b83b66155c6564bda57d10fa1	Archaea	Nanohaloarchaeota	Nanosalinia	Nanosalinales	Nanosalinaceae	-	0	0	0	0	0	0	0.852131	0	0	0	0
a8ea150aa784babc9446681bbef1d3c0	Bacteria	Bacteroidota	Rhodothermia	Rhodothermales	Rhodothermaceae	Salinibacter	0	0	0	0.53086	0	0	0	0	0	0	0
a92479d43aeb4f0d85771f9ab7a2a413	Bacteria	Pseudomonadota	Gammaproteobacteria	Alteromonadales	Pseudoalteromonadaceae	Pseudoalteromonas	0	0	0	0	0	0	0	0	0.444691	0	0
a92a846fb519da5e6f14e38d86d02758	Bacteria	Bacteroidota	Rhodothermia	Rhodothermales	Rhodothermaceae	Salinibacter	1.58114	0.226027	5.01538	0	0	0	0	0.180716	0	0	0
a9363cdfef3b2d1b5da1cd5a2f4c0809	Bacteria	Pseudomonadota	Gammaproteobacteria	Granulosicoccales	-	-	0	0	0	0	0.012739	0.0399308	0.843541	0	0	0	0
a9388601212be5844d89e6c72ab09b31	Bacteria	Pseudomonadota	Alphaproteobacteria	Rhizobiales	Rhizobiaceae	Ahrensia	0	0	0	0	0	0	0	0	0.177877	0	0
a9669e85d5ef5a9f0c4b45df2dca0cd7	Bacteria	Planctomycetota	Planctomycetes	Pirellulales	Pirellulaceae	Pirellula	0	0	0	0	0	0	0	0	0.355753	0	0
a96d04492d099788bace79f083a9701d	Archaea	Halobacterota	Halobacteria	Halobacterales	Halomicrobiaceae	-	0	0	0	0	0.0267519	0.0678823	0	0	0	0	0
a98e24801d2df86974b396be4867aea5	Bacteria	Pseudomonadota	Alphaproteobacteria	Kordiimonadales	Kordiimonadaceae	Kordiimonas	0	0	0	0	0	0	0	0	0	0.292957	0
a9acd279d18a001961e7d39897949aee	Archaea	Halobacterota	Halobacteria	Halobacterales	Haloferacaceae	Halonotius	0	0	0	0.216888	0	0	0	0	0	0	0
a9b4a2f9c76cde9372662aab54a7bf36	Archaea	Halobacterota	Halobacteria	Halobacterales	Halomicrobiaceae	Haloarcula	0	0	0.0615262	0	0	0	0	0	0	0	0
aa3a656dfd3d1633f5cc3f213cb9673f	Bacteria	Bacteroidota	Bacteroidia	Flavobacteriales	Flavobacteriaceae	Flavobacterium	0	0	0	0	0	0	0	0	0.20567	0	0
aa53e81f906843d0787b4b8f8cd41fd4	Bacteria	Bacteroidota	Rhodothermia	Balneolales	Balneolaceae	-	0	0	0	0	0	0	0.62879	0	0	0	0
aa6de28f85f6a032214f1b49c46707fa	Bacteria	Pseudomonadota	Gammaproteobacteria	Oceanospirillales	Marinomonadaceae	Marinomonas	0	0	0	0	0	0	0	0	0	0	0.143433
aa889cdb3ae5891f08f474a39350aede	Bacteria	Deferribacterota	Deferribacteres	Deferribacterales	Deferribacteraceae	Flexistipes	0	0	0	0	0.0738863	0	0	0	0	0	0
aaa0d3bf7b15a59b5a488a45046080c0	Archaea	Halobacterota	Halobacteria	Halobacterales	Haloferacaceae	Haloplanus	0	0	0	0	0.114651	0	0	0	0	0	0
ab00e3cf67342a812b91f604b61d2635	Bacteria	Desulfobacterota	Desulfovibrionia	Desulfovibrionales	Desulfohalobiaceae	Desulfovermiculus	0	0	0	0	0	0.0133103	0	0	0	0	0
ab143c074c5edc469328539bc0612d44	Bacteria	Pseudomonadota	Gammaproteobacteria	Nitrococcales	Halorhodospiraceae	-	0.0410329	0	0	0.0289184	0	0	0	0	0	0	0
ab1c6637c22543f6a16a2100e780c886	Archaea	Halobacterota	Halobacteria	Halobacterales	Haloferacaceae	Halorubellus	0	0	0	0	0.763067	0.503128	0.304087	0	0	0	0
ab7389defc6b74d780f83912ce3c314c	Bacteria	Patescibacteria	Saccharimonadia	Saccharimonadales	-	-	0	0	0	0	0	0	0	0	0.0889383	0	0
ab7e703f219299802c769303ef2ee294	Bacteria	Bacteroidota	Bacteroidia	Flavobacteriales	Cryomorphaceae	Owenweeksia	0	0	0	0	0.233124	0.102489	1.22322	0	0	0	0
ab900bfb5bf657bdaa2e3a712fd44239	Bacteria	Desulfobacterota	Desulfovibrionia	Desulfovibrionales	Desulfohalobiaceae	Desulfovermiculus	0	0	0	0	0.0611473	0.0412618	0	0	0	0	0
aba097b7b1476ec3997c92b21c4b02dc	Bacteria	Bacteroidota	Bacteroidia	Flavobacteriales	Cryomorphaceae	Vicingus	0	0	0	0	0	0	0	0	0	0.0162153	0
aba7a9ae550fc68508961e6dca3f8d58	Bacteria	Bacteroidota	Bacteroidia	Chitinophagales	-	-	0.0957435	0	0.0893123	0	0	0	0	0	0	0	0
abd2025b30df17973b990369b6dba923	Bacteria	Pseudomonadota	Gammaproteobacteria	Oceanospirillales	Nitrincolaceae	-	0	0	0	0	0	0	0	0	0	0.0151343	0
abef471eaaa16d9ebafbc68014537594	Bacteria	Firmicutes	Clostridia	PeptostreptococcalesalesTissierellales	Fusibacteraceae	Fusibacter	0	0	0	0	0	0	0	0	0	0	0.184414
ac1e8493fbc251a57af425d04b1ea236	Archaea	Halobacterota	Halobacteria	Halobacterales	Halomicrobiaceae	Haloarcula	0.0738593	0	0	0	0	0	0	0	0	0	0
ac26b1e2657b02a44603d64fbafb94ca	Bacteria	Halanaerobiaeota	Halanaerobiia	Halanaerobiales	Halanaerobiaceae	Halanaerobium	0	0	0	0	0.272615	1.37495	0	0	0	0	0
ac6739e59746f66cf4561ab6b54a365e	Bacteria	Bacteroidota	Rhodothermia	Balneolales	Balneolaceae	-	0	0	0.0357249	0	0	0	0	0	0	0	0
ac70a767f0e2641184baeae41d62d840	Bacteria	Desulfobacterota	Desulfuromonadia	Bradymonadales	Bradymonadaceae	-	0.0382974	0	0	0	0	0	0	0	0	0	0
acc7a94eb4c5ac18d238affd7f74b4bd	Bacteria	Pseudomonadota	Gammaproteobacteria	Burkholderiales	Oxalobacteraceae	Undibacterium	0	0	0	0	0	0	0	0	0	0	0.0887917
acdf90f878d9ebeabe46d274bee3ee89	Bacteria	Bacteroidota	Bacteroidia	Bacteroidales	Bacteroidaceae	Bacteroides	0	0	0	0	0	0	0	0	0	0	0.245885
ad28996c8398025b9b3d3ebf1235037c	Archaea	Halobacterota	Halobacteria	Halobacterales	Halomicrobiaceae	-	0	0	0	0	0	0	0	0.0398187	0	0	0
ad7620745f4ffaba01ddb7c1ca5727fd	Bacteria	Actinobacteriota	Actinobacteria	Frankiales	Sporichthyaceae	-	0	0	0	0	0	0	0	0	0	0	0.122942
ad8333f93e2a4d6dd5cf7b71925d121b	Archaea	Halobacterota	Halobacteria	Halobacterales	Haloferacaceae	-	0	0.0533083	0	0	0	0	0	0	0	0	0
ad97dde36b1e37edf3e2d87782c038bf	Bacteria	Pseudomonadota	Gammaproteobacteria	Oceanospirillales	Halomonadaceae	-	0	0	0	0	2.72233	0.264874	1.7936	0	0	0	0
ada08f3e497a90f6e2d3a0e7a0a93b8a	Bacteria	Planctomycetota	Planctomycetes	Planctomycetales	Rubinisphaeraceae	-	0	0	0	0	0	0	0	0	0.183435	0	0
adefca5c23d9eeddd95368f3c97152f9	Archaea	Halobacterota	Halobacteria	Halobacterales	Haloferacaceae	Halohasta	0	0.119411	0.0992359	0.844832	0	0	0	0.722862	0	0	0
adf6be72cd689885771cac5e861f6347	Bacteria	Pseudomonadota	Alphaproteobacteria	-	-	-	0	0	0	0	0	0	0	0	0.0611451	0	0
ae11169899f68bd60fe248d1a3fdbbdf	Bacteria	Firmicutes	Moorellia	Desulfitibacterales	Desulfitibacteraceae	Desulfitibacter	0	0	0	0	0	0	0.0206161	0	0	0	0
ae50b29274ed0c7dbb278ea48e6cd8b2	Bacteria	Desulfobacterota	Desulfobacteria	Desulfobacterales	Desulfosarcinaceae	Desulfosalsimonas	0	0	0	0	0.0484083	0	0	0	0	0	0
ae7f7a6db05aebab7b2e5fb9ddddaa08	Bacteria	Firmicutes	Bacilli	Lactobacillales	Listeriaceae	Brochothrix	0	0	0	0	0	0	0	0	0	0	0.375657
aef666738c6d9bec4223e7644f5948fb	Bacteria	Pseudomonadota	Gammaproteobacteria	Pseudomonadales	Pseudomonadaceae	Pseudomonas	0	0	0	0	0	0	0	0	0	0.395654	0
af20562f9926b5a212219a3028a22330	Bacteria	Pseudomonadota	Alphaproteobacteria	Rhizobiales	Devosiaceae	Devosiaceae	0	0	0	0	0	0	0	0	0.133407	0	0
af20c3a78ca3058fa338c9156da0015b	Bacteria	Bacteroidota	Bacteroidia	Chitinophagales	-	-	0	0	0	0	0.0535039	0.0439239	0.188981	0	0	0	0
af5b7de24bb254dfaed98336539ffc71	Bacteria	-	-	-	-	-	0	0	0	0	0	0	0	0	0.194553	0	0
af608fbaf41535e5ed6ae73647e13bb2	Bacteria	Pseudomonadota	Gammaproteobacteria	Oceanospirillales	Nitrincolaceae	Marinobacterium	0	0	0	0	0	0	0	0	0.222346	0	0
af634126074d546fa2ff9d7684424f3b	Archaea	Halobacterota	Halobacteria	Halobacterales	Haloferacaceae	Haloplanus	0	0	0	0.276791	0	0	0	0	0	0	0
af682a30fecc1a79fd3dff5c9f8a5f91	Bacteria	Verrucomicrobiota	Lentisphaeria	Oligosphaerales	-	-	0	0	0	0	0.0292997	0.0319446	0.0566942	0	0	0	0
af71b1650b9f95e009018d521bf838b8	Archaea	Nanoarchaeota	Nanoarchaeia	Woesearchaeales	-	-	0	0	0.0238166	0	0	0	0	0	0	0	0
af76ba827e08f5e7f3a06384dcaaaa47	Archaea	Halobacterota	Halobacteria	Halobacterales	Haloferacaceae	Halobellus	4.27016	0.300659	1.00625	0	0	0	0	0	0	0	0
af7963e4cd1eccf5dedfa1ab1d224ee0	Bacteria	Pseudomonadota	Gammaproteobacteria	Oceanospirillales	Halomonadaceae	-	0	0	0	0.181773	0	0	0	0.0857633	0	0	0
afafbb63614ea2b752d0155f5e43e40f	Bacteria	Desulfobacterota	Desulfuromonadia	Bradymonadales	Bradymonadaceae	-	0	0	0	0	0	0	0.185545	0	0	0	0
afcf3300cbf7aac32c83179de48ce8f1	Bacteria	Pseudomonadota	Gammaproteobacteria	Pseudomonadales	Pseudomonadaceae	Pseudomonas	0	0	0	0	0	0	0	0	0	0	0.368827
b03f7490bd6b89a60db76abfeea2dda3	Bacteria	Pseudomonadota	Gammaproteobacteria	Enterobacterales	-	-	0	0	0	0	0	0	0	0	0	0	0.122942
b0539ea3e517b563979ff035a8c898c6	Bacteria	-	-	-	-	-	0	0	0	0	0	0	0.0206161	0	0	0	0
b0548ff3192985bbeca0bc19a0f238f6	Archaea	Halobacterota	Halobacteria	Halobacterales	Haloferacaceae	Halohasta	0	0	0	0	0	0	0	0.410439	0	0	0
b06c4457c7c82493c210d2dd365bb69d	Bacteria	Firmicutes	Clostridia	-	-	-	0	0	0	0	0	0	0	0	0	0	0.0751315
b072f9f54f8bdfa67a1554c139925c4a	Bacteria	Pseudomonadota	Gammaproteobacteria	Burkholderiales	Comamonadaceae	Variovorax	0	0	0	0	0	0	0	0	0	0	0.191244
b0a0edbe95af1436efa30c7a9ada693f	Bacteria	Halanaerobiaeota	Halanaerobiia	Halanaerobiales	Halobacteroidaceae	Fuchsiella	0	0	0	0	0	0.0545721	0	0	0	0	0
b0a4821e541f5814ad63b2999e6b2723	Bacteria	Campilobacterota	Campylobacteria	Campylobacterales	Arcobacteraceae	Pseudarcobacter	0	0	0	0	0	0	0	0	0	0.0172964	0
b0a99007403e9be635043e1cb86a8429	Bacteria	Pseudomonadota	Gammaproteobacteria	Cellvibrionales	Halieaceae	-	0	0	0	0	0	0	0	0	0.266815	0	0
b0c12bcbf83063b1f5b946b990196eb0	Archaea	Halobacterota	Halobacteria	Halobacterales	Haloferacaceae	Haloplanus	0	0	0	0.123936	0	0	0	0	0	0	0
b0ca62313bc00777cad714eade818bb7	Bacteria	Pseudomonadota	Gammaproteobacteria	Thiohalorhabdales	Thiohalorhabdaceae	Thiohalorhabdus	0	0	0	0	0	0.0559031	0	0	0	0	0
b0f9c8a0476e227f4e36048f47e9c85c	Bacteria	Pseudomonadota	Gammaproteobacteria	Pseudomonadales	Pseudomonadaceae	Pseudomonas	0	0	0	0	0	0	0	0	0	0	0.0956219
b1015268252744b4c5ccb40375472595	Bacteria	Planctomycetota	Planctomycetes	Gemmatales	Gemmataceae	Gemmata	0	0	0	0	0	0	0	0	0.0611451	0	0
b10c14916cbb46248de8255306dec1ad	Bacteria	Halanaerobiaeota	Halanaerobiia	Halanaerobiales	Halobacteroidaceae	Halobacteroidaceae	0	0.0490436	0	0.285053	0	0	0	0	0	0	0
b166bf8ee8f83f35a0d2380a72456551	Archaea	Halobacterota	Halobacteria	Halobacterales	Halomicrobiaceae	Halapricum	0	0	0	0	0	0	0.106516	0	0	0	0
b1840593110bf9811e1ebcf988850779	Archaea	Crenarchaeota	Nitrososphaeria	Nitrosopumilales	Nitrosopumilaceae	Candidatus_Nitrosopumilus	0	0	0	0	0	0	0	0	0	0.0248635	0
b188f795415fbab410d3d8d8e1a34362	Archaea	Nanohaloarchaeota	Nanosalinia	Nanosalinales	Nanosalinaceae	-	0	0	0	0	0.0267519	0	0.0755923	0	0	0	0
b19ebba1f83808e1443cd9ce0fb59d49	Archaea	Halobacterota	Halobacteria	Halobacterales	Haloferacaceae	-	0	0	0	0.0764273	0	0	0	0	0	0	0
b1b7f705efc433528911557f24c145b4	Bacteria	Pseudomonadota	Alphaproteobacteria	Rhodobacterales	Rhodobacteraceae	Puniceibacterium	0	0	0	0	0	0	0	0	0.36687	0	0
b1dd56c74dc37ecb4d17bf5748018e66	Bacteria	Desulfobacterota	Desulfovibrionia	Desulfovibrionales	Desulfohalobiaceae	Desulfovermiculus	0	0	0	0	0	0.0811926	0	0	0	0	0
b21f43e60008806bc26217cf99ddb704	Bacteria	Desulfobacterota	Desulfuromonadia	Bradymonadales	Bradymonadaceae	-	0.0492395	0	0	0	0	0	0	0	0	0	0
b240fe98fb87aa804eed8afe97d424e7	Bacteria	Pseudomonadota	Gammaproteobacteria	Pseudomonadales	Pseudomonadaceae	Pseudomonas	0	0	0	0	0	0	0	0	0	0	0.143433
b242321873d035d922a1174e270bd11b	Archaea	Halobacterota	Halobacteria	Halobacterales	Halomicrobiaceae	Halorientalis	0	0	0.224273	0	0	0	0	0	0	0	0
b25e5b9fc091ae04d876fde87c09374c	Bacteria	Bacteroidota	Bacteroidia	Cytophagales	Spirosomaceae	Taeseokella	0	0	0	0	0	0	0	0	0.155642	0	0
b27b1db2e9ea7baf83f2432147d4549e	Bacteria	Pseudomonadota	Gammaproteobacteria	-	-	-	0	0	0	0	0	0	0	0	0	0	0.321016
b285470de3c87a4b5256a1f4126f0e2a	Bacteria	Pseudomonadota	Gammaproteobacteria	Pasteurellales	Pasteurellaceae	-	0	0	0	0	0	0	0	0	0	0	0.109282
b2a490a0c742f47f719930bc37e08ada	Bacteria	Patescibacteria	Gracilibacteria	Absconditabacteriales	-	-	0	0	0	0	0	0	0	0	0.272374	0	0
b2eb345440f6acbae8fe62193a5d8c45	Bacteria	Pseudomonadota	Gammaproteobacteria	Oceanospirillales	Halomonadaceae	Halomonas	0	0	0	0	0	0	0	0	0.211228	0	0
b2ee6a2f2733e7d2f1afddadf038e418	Bacteria	Actinobacteriota	Actinobacteria	Micrococcales	Promicromonosporaceae	Cellulosimicrobium	0.339206	1.28366	0.680758	0.392465	0	0	0	0.189904	0	0	0
b34909272ab10e1cae88d14ff0f6d624	Archaea	Halobacterota	Halobacteria	Halobacterales	Halococcaceae	Halococcus	0	0	0.0853429	0	0	0	0	0	0	0	0
b367ecc1c154843b6994b749809785b1	Bacteria	Bacteroidota	Bacteroidia	Flavobacteriales	Flavobacteriaceae	-	0	0	0	0	0	0	0	0	0.422457	0	0
b36e3fd82fe401ff805b316f4696aa45	Bacteria	Pseudomonadota	Gammaproteobacteria	Pseudomonadales	Pseudomonadaceae	Pseudomonas	0	0	0	0	0	0	0	0	0	0	0.0683013
b37f92c45dd32d2a0cc7c17aa9310ea0	Archaea	Halobacterota	Halobacteria	Halobacterales	Haloferacaceae	Salinigranum	0	0	0	0.351153	0	0	0	0	0	0	0
b412deb0648d22621d305c5fe3134834	Bacteria	-	-	-	-	-	0	0	0	0	0	0	0	0	0.100056	0	0
b41883497f7ce4ef2b1f34ddc582f1af	Archaea	Halobacterota	Halobacteria	Halobacterales	Halomicrobiaceae	Halomicroarcula	0	0	0	5.09378	0	0	0	0	0	0	0
b44b912744b4016666572d980957b775	Archaea	Nanohaloarchaeota	Nanosalinia	Nanosalinales	Nanosalinaceae	-	0	0	0	0	0.0496822	0.0212964	0.376243	0	0	0	0
b47bb722037934fceff1442bc11eef8a	Bacteria	Planctomycetota	Planctomycetes	Pirellulales	Pirellulaceae	-	0	0	0	0	0	0	0	0	0.0722624	0	0
b48efa99b40a5ffee080ba3012ad0acb	Bacteria	-	-	-	-	-	0	0	0	0	0	0	0	0	0.0667037	0	0
b53acb4cde513460309d3be9a2f950f4	Archaea	Halobacterota	Halobacteria	Halobacterales	Haloferacaceae	Halobellus	0	0	0.718468	0	0	0	0	0	0	0	0
b54f6b5cd5c96fa3ba2d4a1c1446b67e	Bacteria	Nitrospirota	Nitrospiria	Nitrospirales	Nitrospiraceae	Nitrospira	0	0	0	0	0	0	0	0	0.339077	0	0
b56ea4f4c9658cb03f0fbd93e10cd9db	Bacteria	Bacteroidota	Bacteroidia	Cytophagales	Cyclobacteriaceae	-	0	0	0	0	0	0	0	0	0.0722624	0	0
b5c9d860fcaf3abb97b8d211f009df33	Archaea	Halobacterota	Halobacteria	Halobacterales	Haloferacaceae	Salinigranum	0	0	0	0	0.0968165	0.24624	0.664868	0	0	0	0
b5d8c3d009f5fd535c3c533591ae49c1	Bacteria	Pseudomonadota	Gammaproteobacteria	Burkholderiales	Oxalobacteraceae	Undibacterium	0	0	0	0	0	0	0	0	0	0	1.9944
b6273bf854120518645956c5bd580814	Bacteria	Pseudomonadota	Gammaproteobacteria	Oceanospirillales	Saccharospirillaceae	-	0	0	0	0	0	0	0	0	0.277932	0	0
b6292c785407d77d77cb61d265d62a09	Bacteria	Bacteroidota	Bacteroidia	Flavobacteriales	Flavobacteriaceae	-	0	0	0	0	0	0	0	0	0.194553	0	0
b67babe4d4d86fd2f0944abd78082836	Bacteria	Desulfobacterota	Desulfovibrionia	Desulfovibrionales	Desulfohalobiaceae	Desulfovermiculus	0	0	0	0	0.126116	0	0.0755923	0	0	0	0
b67f15a3ff9b20ec6cb99cfd114c6d1c	Archaea	Halobacterota	Halobacteria	Halobacterales	Haloferacaceae	Halonotius	0	0	0	0.468892	0	0	0	0	0	0	0
b6a3230fdbb5c81d4e5d28c83ac86cdf	Bacteria	Pseudomonadota	Gammaproteobacteria	Alteromonadales	Alteromonadaceae	Paraglaciecola	0	0	0	0	0	0	0	0	0.261256	0	0
b6aa2a353922bd5ef27ba6cafd4d11a9	Bacteria	Pseudomonadota	Gammaproteobacteria	Oceanospirillales	Halomonadaceae	Halomonas	0	0	0	0	0	0	0	0	0.0667037	0	0
b6d0e99f516af029c786fd306c4e2018	Archaea	Halobacterota	Halobacteria	Halobacterales	Halomicrobiaceae	Natronomonas	0	0	0	0	0	0.29815	0.0429502	0	0	0	0
b6fc27c464654825190cadb3c6b049ef	Bacteria	Pseudomonadota	Gammaproteobacteria	Cellvibrionales	Cellvibrionaceae	Simiduia	0	0	0	0	0	0	0	0	0	0	0.0956219
b73398485634089a36f895250718bb49	Bacteria	Bacteroidota	Bacteroidia	Sphingobacteriales	-	-	0	0	0	0	0	0.216957	0	0	0	0	0
b74b20589b4417d79375623826e47160	Archaea	Nanohaloarchaeota	Nanosalinia	Nanosalinales	Nanosalinaceae	-	0	0	0	0	0.0343953	0	0	0	0	0	0
b75834b1ec35ce053dfd4b2fbeb51964	Archaea	Halobacterota	Halobacteria	Halobacterales	Halobacteriaceae	Halobacterium	0	0	0.944726	0	0	0	0	0	0	0	0
b78c115512e007e9bbdeb6ef9db20acc	Archaea	Halobacterota	Halobacteria	Halobacterales	-	-	0	0	0	0	0	0.0146413	0	0	0	0	0
b78e8a5057958b0802d68be32d70fb04	Bacteria	Bacteroidota	Bacteroidia	Cytophagales	Cyclobacteriaceae	Reichenbachiella	0	0	0	0	0	0	0	0	0.639244	0	0
b80ba17001a3b366837e0ba9a52cbfbb	Bacteria	Bacteroidota	Rhodothermia	Rhodothermales	Rhodothermaceae	Longimonas	0.298173	0	0	0	0	0	0	0	0	0	0
b8e7d3c99a22653df8399d4f786a2f33	Archaea	Halobacterota	Halobacteria	Halobacterales	Halomicrobiaceae	-	0	0	0	7.91333	0	0	0	0	0	0	0
b8fef59e5d71e4e8f61fbf5810b595b1	Bacteria	Pseudomonadota	Gammaproteobacteria	Oceanospirillales	Nitrincolaceae	Neptunomonas	0	0	0	0	0	0	0	0	0	0.0843198	0
b90390bf60ac54d38971698f987c6d78	Bacteria	Pseudomonadota	Alphaproteobacteria	Azospirillales	Azospirillaceae	Azospirillum	0	0	0	0	0	0	0	0	0	0	0.409808
b917fd11507e4df728740f814584443e	Archaea	Halobacterota	Halobacteria	Halobacterales	Halomicrobiaceae	Halomicrobium	0.0820659	0	0	0	0	0	0	0	0	0	0
b96675e0bdc75f150728068635ee6de1	Bacteria	Desulfobacterota	Desulfobacteria	Desulfobacterales	Desulfosarcinaceae	-	0	0	0	0	0	0	0	0	0	0	0.239055
b976f2a8ae50b0a28797381b9e11e875	Bacteria	Bacteroidota	Bacteroidia	Cytophagales	Cyclobacteriaceae	Fulvivirga	0	0	0	0	0	0	0	0	0.100056	0	0
b9b975508561a9848d5ab1fd37656a4d	Bacteria	Actinobacteriota	Acidimicrobiia	Microtrichales	Ilumatobacteraceae	Ilumatobacter	0	0	0	0	0	0	0	0	0.155642	0	0
b9c0b69ccea3f3814e54a9a33dc7c8c6	Bacteria	Firmicutes	Bacilli	Lactobacillales	Lactobacillaceae	Lactobacillus	0	0	0	0	0	0	0	0	0	0	0.457619
b9cf7ecbf3d42f05d23e055719cc6e2d	Bacteria	Actinobacteriota	Actinobacteria	Propionibacteriales	Propionibacteriaceae	Cutibacterium	0	0	0	0	0	0	0	0	0	0	0.450789
ba060a0d38a57a38022160728172d60f	Archaea	Thermoplasmatota	Thermoplasmata	Methanomassiliicoccales	Methanomethylophilaceae	-	0	0	0	0	0	0	0	0	0	0	0.0751315
ba10c7b4dc2338152838f7da6598e230	Bacteria	Bacteroidota	Bacteroidia	Bacteroidales	Prevotellaceae	Prevotella	0	0	0	0	0	0	0	0	0	0	0.239055
bac2804e22c7b55f61373ae1094f278a	Archaea	Halobacterota	Halobacteria	Halobacterales	Haloferacaceae	Halonotius	0	0.978741	0	0	0	0	0	0	0	0	0
baf4aaa69771294fd29a2eb6d039401e	Bacteria	-	-	-	-	-	0	0	0	0	0	0	0.0206161	0	0	0	0
bb0e9a1b11ef05f9cb3c1cf7f5a28ef4	Bacteria	Pseudomonadota	Alphaproteobacteria	Caulobacterales	Hyphomonadaceae	-	0	0	0	0	0	0	0	0	0.0889383	0	0
bbd24d3b03f844c502c426bcb77db0da	Bacteria	Actinobacteriota	Acidimicrobiia	Microtrichales	-	-	0	0	0	0	0	0	0	0	0.138966	0	0
bbe393cedb314a22d519bcc8a8d913e0	Bacteria	Pseudomonadota	Gammaproteobacteria	Enterobacterales	-	-	0	0	0	0	0	0	0	0	0.100056	0	0
bbe44998580003a209c8f8b0274dcc14	Archaea	Halobacterota	Halobacteria	Halobacterales	Haloferacaceae	Haloplanus	0	0	0	0	0.752876	0	0.295497	0	0	0	0
bbf5240f62529acc02c86934c0971ee1	Archaea	Nanohaloarchaeota	Nanosalinia	Nanosalinales	Nanosalinaceae	-	0	0	0.0535874	0	0	0	0	0	0	0	0
bbf8b251743d1ca2d57982b7d323d568	Bacteria	Firmicutes	Bacilli	Lactobacillales	Streptococcaceae	Lactococcus	0	0	0	0	0	0	0	0	0	0	0.102452
bc0b3fecd74c27af26a5d40b0e129467	Bacteria	Pseudomonadota	Alphaproteobacteria	Rhizobiales	Xanthobacteraceae	Bradyrhizobium	0	0	0	0	0	0	0	0	0	0	0.53275
bc18c1f0943d793de0bac4f6faf80a9c	Bacteria	Pseudomonadota	Gammaproteobacteria	Alteromonadales	Alteromonadaceae	Paraglaciecola	0	0	0	0	0	0	0	0	0.24458	0	0
bc2407fe194639b98417d9d1f0b7f33f	Bacteria	Bacteroidota	Bacteroidia	-	-	-	0	0	0	0	0	0	0	0	0.0722624	0	0
bc4ea3e94e584c152dac8894b0962676	Bacteria	Bacteroidota	Bacteroidia	Flavobacteriales	Flavobacteriaceae	Maribacter	0	0	0	0	0	0	0	0	0.0889383	0	0
bc641dd477c73e13c59fe2bf5ef4a25b	Bacteria	Pseudomonadota	Gammaproteobacteria	Ectothiorhodospirales	Ectothiorhodospiraceae	Halofilum	0	0	0	0	0	0	0.10308	0	0	0	0
bc738428fb7939bbd7e748a6a1791981	Bacteria	Desulfobacterota	Desulfovibrionia	Desulfovibrionales	Desulfohalobiaceae	Desulfovermiculus	0	0	0	0	0.0343953	0	0	0	0	0	0
bc7b0a2fa13207581ccb2f515cdbae75	Bacteria	Pseudomonadota	Alphaproteobacteria	Rhodobacterales	Rhodobacteraceae	Sediminimonas	0	0	0	0.0929522	0	0	0	0	0	0	0
bcd2332ef5d07b4afe54b8ebf2d00c48	Bacteria	-	-	-	-	-	0	0	0	0	0	0	0	0	0.0667037	0	0
bd0bb223709dbafa1006e66dddf229dd	Archaea	Halobacterota	Halobacteria	Halobacterales	Haloferacaceae	Halorubrum	0	0	0	0.202429	0	0	0	0	0	0	0
bd30456bd58222384da2db483a6d85f3	Bacteria	Pseudomonadota	Gammaproteobacteria	Pseudomonadales	Pseudomonadaceae	Pseudomonas	0	0	0	0	0	0	0	0	0.100056	0	0
bd40678803a2776453e61c5ccd94604f	Bacteria	Pseudomonadota	Gammaproteobacteria	Burkholderiales	Oxalobacteraceae	Undibacterium	0	0	0	0	0	0	0	0	0	0	0.143433
bd56dc0efaa7fc42a0b8619f449bb57a	Bacteria	Pseudomonadota	Alphaproteobacteria	Rhodobacterales	Rhodobacteraceae	-	0	0	0	0	0	0	0.0292061	0	0	0	0
bd5dc4804cc6c756eed20cf105cf8503	Bacteria	Pseudomonadota	Alphaproteobacteria	Rhodobacterales	Rhodobacteraceae	-	0	0	0	0	0	0	0.123696	0	0	0	0
bdc9e0bfdef69f7247deddbc049429f4	Bacteria	Pseudomonadota	Alphaproteobacteria	Rhodobacterales	Rhodobacteraceae	-	0	0	0	0	0	0	0	0	0.161201	0	0
bdfeef933275280446418b4825a245ab	Bacteria	Pseudomonadota	Gammaproteobacteria	Oceanospirillales	Marinomonadaceae	Marinomonas	0	0	0	0	0	0	0	0	0.0944969	0	0
be0d1efc9a9f33c5e871816fc1c9dacb	Bacteria	Pseudomonadota	Gammaproteobacteria	Steroidobacterales	Woeseiaceae	Woeseia	0	0	0	0	0	0	0	0	0.216787	0	0
be57404b2dc288ab2ee01825488f7e1f	Bacteria	Bacteroidota	Bacteroidia	Bacteroidales	Bacteroidaceae	Bacteroides	0	0	0	0	0	0	0	0	0	0	0.48494
be5e819c07e08e19564b8806b284591c	Archaea	Halobacterota	Halobacteria	Halobacterales	Haloferacaceae	Halolamina	0	0	0	0	0	0.0625582	0	0	0	0	0
be7551c59880712627992eb16dad9ac3	Bacteria	Bacteroidota	Bacteroidia	Bacteroidales	Bacteroidaceae	Bacteroides	0	0	0	0	0	0	0	0	0	0	0.594222
be7565721dba0602aebae9080d99af40	Bacteria	Bacteroidota	Rhodothermia	Rhodothermales	Rhodothermaceae	Salinibacter	0	0	0.0238166	0	0	0	0	0	0	0	0
be8a6da300f9bc9db7caf2d13877f24c	Bacteria	Pseudomonadota	Alphaproteobacteria	Kordiimonadales	Kordiimonadaceae	Kordiimonas	0	0	0	0	0	0	0	0	0	0.0443219	0
bef06631f82286a17353d40105840ec4	Bacteria	Nitrospirota	Nitrospiria	Nitrospirales	Nitrospiraceae	Nitrospira	0	0	0	0	0	0	0	0	0.472485	0	0
bf285a387e76776406218f234958f9c0	Bacteria	Pseudomonadota	Gammaproteobacteria	Thiotrichales	Thiotrichaceae	Thiothrix	0.210636	0	0	0	0	0	0	0	0	0	0
bf2d72e85db1edcbbd79b73b92e371ec	Bacteria	Cloacimonadota	Cloacimonadia	Cloacimonadales	-	-	0	0	0	0	0	0	0.0188981	0	0	0	0
bf4c334e76e6af84f1cb7cc4c1d4dc25	Bacteria	Bacteroidota	Bacteroidia	Flavobacteriales	-	-	0	0	0	0	0	0	0	0	0.12229	0	0
bf61149111ff3f6d4a3473057b18e110	Bacteria	Pseudomonadota	Gammaproteobacteria	Pseudomonadales	Pseudomonadaceae	Pseudomonas	0	0	0	0	0	0	0	0	0.505837	0	0
bf7d1c0343adbe5eea6c9e2469029973	Archaea	Nanohaloarchaeota	Nanosalinia	Nanosalinales	Nanosalinaceae	-	0	0	0	0	0	0	0.0652842	0	0	0	0
bf961da612bc976c2d4d81e019e4f435	Bacteria	Pseudomonadota	Alphaproteobacteria	Rhodobacterales	Rhodobacteraceae	-	0	0	0	0	0	0	0	0	0.177877	0	0
bf990fc6ddbe6edf408f06784962cc19	Bacteria	Pseudomonadota	Gammaproteobacteria	Alteromonadales	Colwelliaceae	Thalassotalea	0	0	0	0	0	0	0	0	0.133407	0	0
bfab99bdced5092adfa6ba99079c553b	Bacteria	Bacteroidota	Bacteroidia	Bacteroidales	Marinifilaceae	Butyricimonas	0	0	0	0	0	0	0	0	0	0	0.191244
c019af8414d6b828ef8d282fe73b137a	Bacteria	Pseudomonadota	Alphaproteobacteria	Rhodobacterales	Rhodobacteraceae	-	0	0	0	0	0	0	0	0	0.233463	0	0
c06052c562dd0aa4dbb9d2f4544a1ba0	Bacteria	Pseudomonadota	Gammaproteobacteria	Burkholderiales	Burkholderiaceae	Burkholderia-Caballeronia-Paraburkholderia	0	0	0	0	0	0	0	0	0	0	0.204904
c0bf7d481c3cb10f3debb2abb18b6ac3	Bacteria	Pseudomonadota	Alphaproteobacteria	Rhizobiales	Hyphomicrobiaceae	Filomicrobium	0	0	0	0	0	0	0	0	0.105614	0	0
c0cc1bfc4ca521c68713502700e3d662	Bacteria	Pseudomonadota	Alphaproteobacteria	Rhodospirillales	Terasakiellaceae	Terasakiella	0	0	0	0	0	0	0	0	0	0.315659	0
c0ce3338c1f16a1a0da81f423980ab9f	Bacteria	Pseudomonadota	Gammaproteobacteria	Pseudomonadales	Pseudomonadaceae	Pseudomonas	0	0	0	0	0	0	0	0	0	0	0.184414
c0d06244d0637412dffa8913ed7eabba	Bacteria	Cyanobacteria	Cyanobacteriia	Phormidesmiales	Phormidesmiaceae	Phormidesmis	0	0	0	0	0	0	0	0	0.0555864	0	0
c0d2f5a26fa5784ebb3c3f3c4acda093	Archaea	Halobacterota	Halobacteria	Halobacterales	Haloferacaceae	Halorubrum	0	0	0	0.190036	0	0	0	0	0	0	0
c0e194844b76289e37e30aac1f4b84dc	Bacteria	Pseudomonadota	Gammaproteobacteria	Nitrococcales	Nitrococcaceae	-	0	0	0	0	0.0535039	0.279516	0.96552	0	0	0	0
c0ef2cd3f8f3ed316137d132ed3e536e	Bacteria	Bacteroidota	Bacteroidia	Bacteroidales	Bacteroidaceae	Bacteroides	0	0	0	0	0	0	0	0	0	0	0.150263
c0ef52cfac5dd5fc7312a2739ee2ea68	Archaea	Halobacterota	Halobacteria	Halobacterales	Halomicrobiaceae	Haloarcula	0	0	0	0	0	0	0.0721563	0	0	0	0
c11a9c23adc6305c706df9848428c4ac	Bacteria	Actinobacteriota	Actinobacteria	Micrococcales	Microbacteriaceae	Leifsonia	0	0	0	0	0	0	0	0	0	0	0.177583
c14560150f2cd41767900b9fe2a046e7	Bacteria	Desulfobacterota	Desulfobulbia	Desulfobulbales	Desulfurivibrionaceae	-	0	0	0	0	0.0471344	0	0	0	0	0	0
c1940d0f34bcb187599c3c8bea2ccaa2	Bacteria	Bacteroidota	Bacteroidia	Flavobacteriales	Flavobacteriaceae	Leeuwenhoekiella	0	0	0	0	0	0	0	0	0.177877	0	0
c19d885d7af7966120bfd3ebd83e7244	Bacteria	Pseudomonadota	Alphaproteobacteria	Rhodobacterales	Rhodobacteraceae	Rubrimonas	0	0	0	0	0	0	0	0	0	0.0172964	0
c1c96bf3776e0e3234920d0970fbb9a0	Bacteria	Campilobacterota	Campylobacteria	Campylobacterales	-	-	0	0	0	0	0	0	0	0	0	0.0237825	0
c206783bbb21a19f73c0d4458bb2f1a2	Archaea	Nanohaloarchaeota	Nanosalinia	Nanosalinales	Nanosalinaceae	-	0	0	0	0	0.118473	0.0306136	0	0	0	0	0
c254a0e0c62b361e49afc84212c6967c	Bacteria	Bacteroidota	Bacteroidia	Chitinophagales	Saprospiraceae	Lewinella	0	0	0	0	0	0	0	0	0.194553	0	0
c26540a2dc29822722ce006382746a5a	Bacteria	Pseudomonadota	Gammaproteobacteria	Burkholderiales	Comamonadaceae	Curvibacter	0	0	0	0	0	0	0	0	0	0	0.184414
c27606756015a24e5c199a6938d8a1f5	Bacteria	Firmicutes	Bacilli	Lactobacillales	-	-	0	0	0	0	0	0	0	0	0	0	0.225394
c290f08ae6b76596c4fb604ae198932c	Bacteria	Pseudomonadota	Gammaproteobacteria	Cellvibrionales	Halieaceae	Halioglobus	0	0	0	0	0	0	0	0	0	0.0205394	0
c2b1dfe38d97de64d571c4ccab9f2975	Bacteria	Firmicutes	Bacilli	Staphylococcales	Staphylococcaceae	Staphylococcus	0	0	0	0	0	0	0.0876183	0	0	0	0
c315c2a919427c794fc6844881b685bd	Bacteria	Pseudomonadota	Alphaproteobacteria	Rhodobacterales	Rhodobacteraceae	-	0	0	0	0	0	0	0	0	0	0.0259445	0
c3605a7059e78cf486f941d37d830a33	Bacteria	Bacteroidota	Bacteroidia	Bacteroidales	Bacteroidaceae	Bacteroides	0	0	0	0	0	0	0	0	0	0	0.116112
c39010ecd7921da140ffb302898a544c	Archaea	Halobacterota	Halobacteria	Halobacterales	Haloferacaceae	Halorubrum	0	0	0	0	0.0152868	0	0	0	0	0	0
c3924f98f1b7ca85ccfecfea104c2405	Archaea	Nanohaloarchaeota	Nanosalinia	Nanosalinales	Nanosalinaceae	-	0	0	0	0	0.0815297	0	0.235367	0	0	0	0
c397ace0734335977b9aaaca3465ea47	Archaea	Halobacterota	Halobacteria	Halobacterales	Halomicrobiaceae	Halapricum	0	0	0	0	0.0751602	0	0	0	0	0	0
c41e6d41f80aa3cb712cfa32786d5e60	Archaea	Nanohaloarchaeota	Nanosalinia	Nanosalinales	Nanosalinaceae	-	0	0	0	0	0	0.0133103	0	0	0	0	0
c4467ff51a1043d03061dc0ce05be6ac	Bacteria	Bacteroidota	Bacteroidia	Flavobacteriales	Flavobacteriaceae	Psychroflexus	0	0	0	0	0	0	0.106516	0	0	0	0
c46eb5ac939b50151b4b100cf7e0a203	Archaea	Halobacterota	Halobacteria	Halobacterales	Haloferacaceae	Halonotius	0	0	0	0	1.01403	2.77253	0.898517	0	0	0	0
c4ac2af758c4b37cf1d34ea18986318b	Bacteria	Pseudomonadota	Gammaproteobacteria	Salinisphaerales	Solimonadaceae	Alkanibacter	0	0	0	0	0	0	0	0	0	0	0.355167
c4ce3a14d35f5abd00572625b962476b	Bacteria	Pseudomonadota	Gammaproteobacteria	Burkholderiales	-	-	0	0	0	0	0	0	0	0	0.0555864	0	0
c506e39f60d4ccc927336261360ac533	Bacteria	Bacteroidota	Bacteroidia	Flavobacteriales	Cryomorphaceae	Vicingus	0	0	0	0	0	0	0	0	0.105614	0	0
c50d178f9402cd831540c8e2ef1d0f3e	Bacteria	Synergistota	Synergistia	Synergistales	Synergistaceae	Pyramidobacter	0	0	0	0	0	0	0	0	0	0	0.0683013
c50e971cbc5f0c89096a666aaa45efd2	Bacteria	Deferribacterota	Deferribacteres	Deferribacterales	Deferribacteraceae	Flexistipes	0	0	0	0	0.453509	0	0	0	0	0	0
c51eb48c072cf26eceb9d56733509481	Bacteria	Pseudomonadota	Gammaproteobacteria	Cellvibrionales	Cellvibrionaceae	Simiduia	0	0	0	0	0	0	0	0	0.155642	0	0
c597d9ab0e4426f4a091a2ddc256ce48	Bacteria	Pseudomonadota	Gammaproteobacteria	Alteromonadales	Marinobacteraceae	Marinobacter	0	0	0	0	0	0	0.0721563	0	0	0	0
c5a3ce704ad406f7f176511b862e508a	Bacteria	Cyanobacteria	Cyanobacteriia	-	-	-	0	0	0	0	0.109556	0	0	0	0	0	0
c5e119abb16520dfb6cfe0a46f7756ac	Archaea	Halobacterota	Halobacteria	Halobacterales	Haloferacaceae	Halonotius	0	0	0	0	0.587269	1.64781	0.12885	0	0	0	0
c5eee4592ce18955ba5eccaf8ade039b	Archaea	Halobacterota	Halobacteria	Halobacterales	Halomicrobiaceae	-	0	0	0	0	0.0216563	0.0173033	0.108234	0	0	0	0
c5ef5d818452e8345ecf4ee2d8c0b98d	Bacteria	Bacteroidota	Rhodothermia	Balneolales	Balneolaceae	-	1.09421	0	0	2.08419	0	0	0	0.851507	0	0	0
c5f7fbb0efdc678ca3ad917f630cbc5a	Archaea	Nanoarchaeota	Nanoarchaeia	Woesearchaeales	-	-	0	0	0	0	0	0	0.0206161	0	0	0	0
c5fad8b9a769e8d5316095b832c18e21	Bacteria	Pseudomonadota	Gammaproteobacteria	Oceanospirillales	Marinomonadaceae	Marinomonas	0	0	0	0	0	0	0	0	0.155642	0	0
c6417565d85b0384f6b02f5a9263e9a9	Bacteria	Bacteroidota	Bacteroidia	Flavobacteriales	-	-	0	0	0	0	0	0	0	0	0	0.0140533	0
c642370205b1ff123da32db9d80de8c7	Bacteria	Pseudomonadota	Gammaproteobacteria	Oceanospirillales	Nitrincolaceae	Marinobacterium	0	0	0	0	0	0	0	0	0	0.0172964	0
c64c8a9eabe005cc9589232a68717083	Bacteria	-	-	-	-	-	0	0	0	0	0	0	0	0	0	0	0
c6673c71380ed762718b9ca43a0292d0	Bacteria	Bacteroidota	Rhodothermia	Rhodothermales	Rhodothermaceae	Salinibacter	0	0	0.269922	0	0	0	0	0	0	0	0
c7204bee59996c26a60e4783521f57c9	Bacteria	Cyanobacteria	Cyanobacteriia	-	-	-	0	0	0	0	0	0	0	0	0.0889383	0	0
c76b9301840ac2b556391c031b968ddb	Bacteria	Pseudomonadota	Gammaproteobacteria	Burkholderiales	Comamonadaceae	-	0	0	0	0	0	0	0	0	0	0.0713475	0
c7751aa0e13607dad394c72623848fd5	Archaea	Halobacterota	Halobacteria	Halobacterales	Halomicrobiaceae	Halapricum	0	0	0	0	0.0624212	0.0266205	0.0292061	0	0	0	0
c7860f4cb150ab409ac0116a78aeee13	Bacteria	Chloroflexi	-	-	-	-	0	0	0	0	0	0	0	0	0.194553	0	0
c7908691816607926547b9d2ee249580	Bacteria	Pseudomonadota	Gammaproteobacteria	Burkholderiales	Burkholderiaceae	Burkholderia-Caballeronia-Paraburkholderia	0	0	0	0	0	0	0	0	0	0	0.157093
c79fe18c499e7f5b4d4121b6eca4c7f1	Bacteria	Pseudomonadota	Alphaproteobacteria	Rhodobacterales	Rhodobacteraceae	-	0	0	0	0	0	0	0	0	0.250139	0	0
c85599b5195db8cf265bd95c974f41e1	Archaea	Halobacterota	Halobacteria	Halobacterales	Haloferacaceae	Halobaculum	0	0	0	1.14228	0	0	0	0	0	0	0
c869c76bfae46b6e5356768d918cb1cc	Bacteria	Planctomycetota	Planctomycetes	Pirellulales	Pirellulaceae	-	0	0	0	0	0	0	0	0	0.0611451	0	0
c89f8a6f2ac8157e84085838c17a7f77	Bacteria	Pseudomonadota	Alphaproteobacteria	-	-	-	0	0	0	0	0	0	0	0	0.24458	0	0
c8b3efa378182fe1b16210240078a52d	Archaea	-	-	-	-	-	0	0	0	0	0	0	0.0188981	0	0	0	0
c8c6509d345d064e6c25cd5113e45fe9	Bacteria	Bdellovibrionota	Bdellovibrionia	Bacteriovoracales	Bacteriovoracaceae	Peredibacter	0	0	0	0	0	0	0	0	0.138966	0	0
c8c81b9d67186dabc9ca98e2bffcb70a	Bacteria	Bacteroidota	Bacteroidia	Flavobacteriales	Flavobacteriaceae	-	0	0	0	0	0	0	0	0	0.166759	0	0
c8d4445b69acf73b585f03bf519dee6c	Bacteria	Verrucomicrobiota	Verrucomicrobiae	Verrucomicrobiales	-	-	0	0	0	0	0	0	0	0	0.389105	0	0
c8e6d4551697d874a96ee6f2e99902a1	Bacteria	Firmicutes	Clostridia	Lachnospirales	Lachnospiraceae	-	0	0	0	0	0	0	0	0	0	0	0.245885
c8fd2092dd55551a9dde4ff7f79df293	Bacteria	Pseudomonadota	Gammaproteobacteria	Vibrionales	Vibrionaceae	Vibrio	0	0	0.0258013	0	0	0	0	0	0	0	0
c8fecbf86737bba4638ee6f9ccbf052c	Bacteria	-	-	-	-	-	0	0	0	0	0	0	0	0	0.0555864	0	0
c917e36e5f559dbbfde557eb30a0bf05	Bacteria	Pseudomonadota	Gammaproteobacteria	Cellvibrionales	Spongiibacteraceae	-	0	0	0	0	0	0	0	0	0.155642	0	0
c93c46dcb9471db36560de0405eefb1c	Bacteria	Pseudomonadota	Gammaproteobacteria	Oceanospirillales	Nitrincolaceae	Neptunomonas	0	0	0	0	0	0	0	0	0	0.0843198	0
ca263175241be6c52fdd5ce06d08c62a	Bacteria	Bacteroidota	Bacteroidia	-	-	-	0	0	0	0	0	0	0	0	0.0667037	0	0
ca50c16b8ae7481b96eeb6735745b9c9	Archaea	Nanoarchaeota	Nanoarchaeia	Woesearchaeales	-	-	0	0	0	0	0	0	0.0206161	0	0	0	0
ca5badee149b01fa328e1cdccf0a6701	Bacteria	Desulfobacterota	Desulfovibrionia	Desulfovibrionales	Desulfohalobiaceae	Desulfovermiculus	0	0	0	0	0.100638	0.0811926	0	0	0	0	0
ca6ccbc5752a2de1b1ab5795002705e3	Archaea	Halobacterota	Halobacteria	Halobacterales	Halobacteriaceae	Halanaeroarchaeum	0	0	0	0	0.898101	1.18861	0.223341	0	0	0	0
ca9395f8dd93422edaab21e5425a96e6	Bacteria	Pseudomonadota	Alphaproteobacteria	Rhizobiales	Rhizobiaceae	Allorhizobium-Neorhizobium-Pararhizobium-Rhizobium	0	0	0	0	0	0	0	0	0.077821	0	0
caa546b89f9226810440979761625005	Bacteria	Actinobacteriota	Actinobacteria	Micrococcales	Micrococcaceae	Rothia	0	0	0	0	0	0	0	0	0	0	0.409808
caa59da6edd2ab31e58940601a0d47b6	Bacteria	Firmicutes	Clostridia	Oscillospirales	-	-	0	0	0	0	0	0	0	0	0	0	0.239055
cac0de697aec852f7963906907aa757b	Bacteria	Bacteroidota	Rhodothermia	Rhodothermales	Rhodothermaceae	Salinibacter	0	1.04484	0.660911	0	0	0	0	0	0	0	0
cafbdfb4df9bf40c28454f6f0e4fc664	Archaea	Halobacterota	Halobacteria	Halobacterales	Halomicrobiaceae	Natronomonas	0	0.304924	1.35953	0	0	0	0	0.248101	0	0	0
cafd8c97fb5405f7b9a573f42f07eb59	Archaea	Halobacterota	Halobacteria	Halobacterales	Halomicrobiaceae	Halomicroarcula	0	0.230292	0.220304	0	0	0	0	0	0	0	0
cb0325e9ca2962ee35a41ecedbc8662b	Bacteria	Pseudomonadota	Alphaproteobacteria	Rickettsiales	Candidatus_Hepatincola	Candidatus_Hepatincola	0	0	0	0	0	0	0.0360781	0	0	0	0
cb0be993856f73c944d74db6e93baa1a	Bacteria	Verrucomicrobiota	Lentisphaeria	Oligosphaerales	-	-	0	0	0	0	0	0.0758685	0.0859003	0	0	0	0
cb10d0948cc6b3d5867ae26cafe5564b	Bacteria	Chloroflexi	-	-	-	-	0	0	0	0	0	0	0	0	0.0555864	0	0
cb115bab5ebcf108e61a1cc1dbacd697	Bacteria	Pseudomonadota	Gammaproteobacteria	Cellvibrionales	Halieaceae	Marimicrobium	0	0	0	0	0	0	0	0	0.439133	0	0
cb48ed66367ce9ff0531dd157988081c	Bacteria	Pseudomonadota	Gammaproteobacteria	Oceanospirillales	Nitrincolaceae	Marinobacterium	0	0	0	0	0	0	0	0	0	0.195665	0
cb70e769a48cacb670d8eb2864fbf5c7	Archaea	Nanohaloarchaeota	Nanosalinia	Nanosalinales	Nanosalinaceae	-	0	0	0	0	0	0	0.0481042	0	0	0	0
cb810c42b6cb6f819a7cf8114c97cf45	Archaea	Halobacterota	Halobacteria	Halobacterales	Halomicrobiaceae	Halomarina	0	0	0	0	2.81532	1.0768	2.06848	0	0	0	0
cbb3685d59a2bedf6535259813cd9159	Bacteria	Bacteroidota	Bacteroidia	Flavobacteriales	-	-	0	0	0	0	0	0	0	0	0	0	0.218564
cbb7bf8954f94759cf7a054288f4df6a	Bacteria	Nitrospirota	Nitrospiria	Nitrospirales	Nitrospiraceae	Nitrospira	0	0	0	0	0	0	0	0	0.289049	0	0
cbb9fb7e59b0aff18c9be2408ef52d5d	Bacteria	Bacteroidota	Rhodothermia	Rhodothermales	Rhodothermaceae	Salinibacter	0.558048	3.59085	1.1948	0	0	0	0	0	0	0	0
cbce6324d2389fdc02967d72903c1bce	Bacteria	Desulfobacterota	Desulfuromonadia	Bradymonadales	Bradymonadaceae	-	0	0.057573	0.293738	0	0	0	0	0	0	0	0
cbec3d8a6fd61c5a6504644fa28bb1e3	Bacteria	Pseudomonadota	Alphaproteobacteria	Thalassobaculales	Nisaeaceae	Nisaea	0	0	0	0	0	0	0	0	0	0.0129723	0
cc0bd36f38b5ccb6c110fcacf2fb0d4b	Bacteria	Bacteroidota	Bacteroidia	Cytophagales	Cyclobacteriaceae	Marinoscillum	0	0	0	0	0	0	0	0	0.0889383	0	0
cc14f38eadce620118c7870ccbb9b90e	Bacteria	Pseudomonadota	Gammaproteobacteria	Nitrosococcales	Methylophagaceae	-	0	0	0	0	0	0	0	0	0	0.134047	0
cc37e413b34eced532e857606c87f16f	Bacteria	Bacteroidota	Rhodothermia	Balneolales	Balneolaceae	-	0	0	0	0	0	0	0.134005	0	0	0	0
cc59d35926bead2618abe23d89acbcea	Bacteria	Firmicutes	Bacilli	Lactobacillales	Lactobacillaceae	Lactobacillus	0	0	0	0	0	0	0.170083	0	0	0.0756716	0
cc5e9a363bebd4cc55fecc577a70665f	Bacteria	Pseudomonadota	Gammaproteobacteria	Burkholderiales	Oxalobacteraceae	-	0	0	0	0	0	0	0	0	0	0	0.245885
ccb6c8d84c00d9f80f04ba06d957a851	Bacteria	Cyanobacteria	Cyanobacteriia	Cyanobacteriales	Rubidibacteraceae	Dactylococcopsis	0.61823	0	0	0	0	0	0	0	0	0	0
ccf43f504f6ff1c0efd255f368f6dcd8	Bacteria	-	-	-	-	-	0	0	0	0	0.0280258	0	0	0	0	0	0
ccf8e071ddbae1746fba1405622bf554	Bacteria	Bacteroidota	Bacteroidia	-	-	-	0	0.025588	0.375112	0	0	0	0	0	0	0	0
ccf9af7fadf1b1ca2ce23198eddfc797	Bacteria	Verrucomicrobiota	Verrucomicrobiae	Verrucomicrobiales	Rubritaleaceae	Roseibacillus	0	0	0	0	0	0	0	0	0.133407	0	0
ccfb85c0a1185465052be3a6b688e753	Bacteria	Pseudomonadota	Alphaproteobacteria	Caulobacterales	Parvularculaceae	-	0	0	0	0	0	0	0	0	0.422457	0	0
cd139ca671a78dce9a7562170b5d9bd8	Archaea	Halobacterota	Halobacteria	Halobacterales	Halomicrobiaceae	-	0	0	0	0	0	0	0.274881	0	0	0	0
cd17acdec8b55e2723bf82efa270a39e	Bacteria	Patescibacteria	Saccharimonadia	Saccharimonadales	-	-	0	0	0	0	0	0	0	0	0.116732	0	0
cd3a88abc035cdfe7d2a871915ffbb14	Bacteria	Bacteroidota	Bacteroidia	Sphingobacteriales	-	-	0	0	0	0.0454433	0	0	0	0	0	0	0
cd616723e80f0c2dc5fd952841124f1f	Bacteria	Actinobacteriota	Actinobacteria	-	-	-	0	0	0	0	0	0	0	0	0	0	0.102452
cd6559e83863a3715ba1994793df4704	Bacteria	Desulfobacterota	Desulfobacteria	Desulfobacterales	Desulfosarcinaceae	Desulfosalsimonas	0	0	0	0	0	0	0.0532582	0	0	0	0
cd73ed3489711f0688dcb437932ec3e8	Bacteria	Pseudomonadota	Gammaproteobacteria	Burkholderiales	Oxalobacteraceae	Undibacterium	0	0	0	0	0	0	0	0	0.200111	0	0
cdeee7a6591c606208f37c15ecdf3f6f	Bacteria	-	-	-	-	-	0	0	0	0	0	0	0	0	0	0.0216205	0
ce10eef2da2c3a6214687c40fa4e7e29	Bacteria	Pseudomonadota	Gammaproteobacteria	Burkholderiales	Comamonadaceae	-	0	0	0	0	0	0	0	0	0	0	0.204904
ce8d2d1f06bd53c528a07dae3eb1440e	Bacteria	Pseudomonadota	Gammaproteobacteria	Alteromonadales	Marinobacteraceae	Marinobacter	0	0	0	0	0	0	0.261137	0	0	0	0
cebd1e49d567533325f1246a75e81b5c	Bacteria	Verrucomicrobiota	Verrucomicrobiae	Verrucomicrobiales	Rubritaleaceae	-	0	0	0	0	0	0	0	0	0.161201	0	0
cf19fc69543fe080661a4a1e5bc073bd	Bacteria	Pseudomonadota	Gammaproteobacteria	Methylococcales	Methylomonadaceae	-	0	0	0	0	0	0	0	0	0	0.0183774	0
cf1c4b825b0867ea256ef9b09e45e643	Bacteria	Actinobacteriota	Actinobacteria	Corynebacteriales	Corynebacteriaceae	Corynebacterium	0	0	0	0	0	0	0	0	0	0	0.225394
cf34ff0c35226cc379ca5772ea8cac2e	Bacteria	Pseudomonadota	Gammaproteobacteria	Oceanospirillales	Halomonadaceae	-	0.341941	0	0	0	0	0	0	0	0	0	0
cf511561e5471d9caecab954000f5bae	Bacteria	Pseudomonadota	Gammaproteobacteria	Thiohalorhabdales	Thiohalorhabdaceae	Thiohalorhabdus	0	0	0	0.0516401	0	0	0	0	0	0	0
cf5e8c4f6ed51a627e1b56f0420afc0f	Bacteria	Pseudomonadota	Gammaproteobacteria	Ectothiorhodospirales	Ectothiorhodospiraceae	Halofilum	0.136776	0	0	0	0	0	0	0	0	0	0
cf71063875ce55e890cd0a481dbaf464	Bacteria	Desulfobacterota	Desulfovibrionia	Desulfovibrionales	Desulfohalobiaceae	Desulfovermiculus	0	0	0	0	0	0	0.0188981	0	0	0	0
cf764fdaa95b69dc124978a100f57838	Bacteria	Bacteroidota	Bacteroidia	Chitinophagales	Saprospiraceae	Saprospira	0	0	0	0	0	0	0	0	0.12229	0	0
cfb32e21a3fa6b02bb2b3058c1d30aea	Bacteria	Bacteroidota	Bacteroidia	Chitinophagales	Saprospiraceae	-	0	0	0	0	0	0	0	0	0	0	0.0751315
cfd544d1c5c16b5fdd905c87fa493b06	Archaea	Nanohaloarchaeota	Nanosalinia	Nanosalinales	Nanosalinaceae	-	0	0	0.0555721	0	0	0	0	0	0	0	0
d035ce004bf90efff0d377adf2eae782	Bacteria	Pseudomonadota	Alphaproteobacteria	Caulobacterales	Hyphomonadaceae	Hyphomonas	0	0	0	0	0	0	0	0	0	0.0335117	0
d036a70289c3345d68bfd9bfa9e0a359	Bacteria	-	-	-	-	-	0.834336	0.070367	0.077404	0	0	0	0	0.765744	0	0	0
d06a45feaf8833369bba0ec981fa5071	Bacteria	Myxococcota	Polyangia	Polyangiales	-	-	0	0	0	0	0	0	0	0	0.111173	0	0
d06d6f44666a29a11559e5255a665189	Bacteria	-	-	-	-	-	0.508808	0	0	0	0	0	0	0.0857633	0	0	0
d07596b6749a2de233faf0b74f445229	Archaea	Halobacterota	Halobacteria	Halobacterales	Haloferacaceae	Haloplanus	0	0	0	0	1.46881	0.569679	0.522274	0	0	0	0
d10287ebf3c00c67ecc52fd16435bb43	Bacteria	Pseudomonadota	Gammaproteobacteria	-	-	-	0	0	0	0	0	0	0	0	0.105614	0	0
d1096100192b40b45cd7eb418fcc22ff	Bacteria	Bacteroidota	Bacteroidia	Flavobacteriales	Flavobacteriaceae	Flavobacterium	0	0	0	0	0	0	0	0	0.166759	0	0
d15318bfa95099fd0428d381a0fc46e6	Archaea	Nanohaloarchaeota	Nanosalinia	Nanosalinales	Nanosalinaceae	-	0	0	0	0	0	0	0.0343601	0	0	0	0
d1a25848234b2970a26051127fc7e039	Archaea	Halobacterota	Halobacteria	Halobacterales	Haloferacaceae	Halonotius	0	0.272939	0.115114	0	0	0	0	0.217471	0	0	0
d1c5bb67b5af620211a12fc10515ab5f	Bacteria	Verrucomicrobiota	Verrucomicrobiae	Verrucomicrobiales	Rubritaleaceae	Haloferula	0	0	0	0	0	0	0	0	0.12229	0	0
d1e631967958f1ec27944efaedb490c1	Bacteria	Actinobacteriota	Actinobacteria	Micrococcales	Promicromonosporaceae	Cellulosimicrobium	0	0	0	0	0	0	0	0	0.544747	0	0.334677
d1e8ce9f105eb99f23711daf59c85f1a	Bacteria	Nitrospirota	Nitrospiria	Nitrospirales	Nitrospiraceae	Nitrospira	0	0	0	0	0	0	0	0	0	0.0302686	0
d206e1e4d78bf352135523e0e44f9d3a	Bacteria	Bacteroidota	Bacteroidia	Flavobacteriales	Crocinitomicaceae	Fluviicola	0	0	0	0	0	0	0	0	0	0.0140533	0
d21bdf2a1c45a3d6e8f22a87f3c97e39	Bacteria	Actinobacteriota	Thermoleophilia	Gaiellales	-	-	0	0	0	0	0	0	0	0	0.105614	0	0
d263f98350a0685b8ef04bcbb6f2b8f7	Archaea	Halobacterota	Halobacteria	Halobacterales	Halobacteriaceae	Halodesulfurarchaeum	0	0	0	0	0.109556	0	0.0412322	0	0	0	0
d28a816a1ab9e4824818af112541c226	Bacteria	-	-	-	-	-	0.0656527	0	0.825643	0.0619681	0	0	0	0.232786	0	0	0
d2929a9db50c08e5f890a529f3dad8ef	Bacteria	Cyanobacteria	Cyanobacteriia	-	-	-	0	0	0	0	0	0	0	0.315486	0	0	0
d29feab257983bdfc9dfd72326d69889	Bacteria	Pseudomonadota	Alphaproteobacteria	Micavibrionales	-	-	0	0	0	0.0309841	0	0	0	0	0	0	0
d2e93c8844f090550da21c5ff12ce21c	Bacteria	Pseudomonadota	Alphaproteobacteria	Rhodobacterales	Rhodobacteraceae	Paracoccus	0	0	0	0	0	0	0	0	0.300167	0	0
d30c0ccf9b26472628f12cafae697469	Bacteria	Campilobacterota	Campylobacteria	Campylobacterales	Arcobacteraceae	Pseudarcobacter	0	0	0	0	0	0	0	0	0	0.0345927	0
d34d09d57b779b057a7e9216deddc072	Bacteria	Bacteroidota	Rhodothermia	Rhodothermales	Rhodothermaceae	Salisaeta	0.177809	0	0	0	0	0	0	0	0	0	0
d383659b8088e5e249c88e2be82c452f	Bacteria	Actinobacteriota	Acidimicrobiia	Actinomarinales	-	-	0	0	0	0	0	0	0	0	0.283491	0	0
d411dccf7ae9f27a807420d0aafaa194	Bacteria	Pseudomonadota	Gammaproteobacteria	Nitrococcales	Nitrococcaceae	-	0	0	0	0	0	0	0.118542	0	0	0	0
d440ed3199da9e77aef1452c73843cd8	Bacteria	Pseudomonadota	Gammaproteobacteria	Pseudomonadales	Pseudomonadaceae	Pseudomonas	0	0	0	0	0	0	0	0	0	0	0.143433
d4741f6ceb964406548444d0b10a4a98	Bacteria	Pseudomonadota	Alphaproteobacteria	Rhizobiales	-	-	0	0	0	0	0	0	0	0	0.0889383	0	0
d4c5cb38b41a28a206fdb0fede471847	Bacteria	Desulfobacterota	-	-	-	-	0.0820659	0	0	0	0	0	0	0	0	0	0
d4e6c027f854d705cdb4a594270d8186	Bacteria	Pseudomonadota	Gammaproteobacteria	Pseudomonadales	Pseudomonadaceae	Pseudomonas	0	0	0	0	0	0	0	0	0	0.193503	0
d4f5ff803f58beeb919a3f7d68f85f00	Bacteria	Pseudomonadota	Alphaproteobacteria	Sphingomonadales	Sphingomonadaceae	Erythrobacter	0	0	0	0	0	0	0	0	0.255698	0	0
d585c7da00433a915a9bec66545b8b01	Bacteria	Planctomycetota	Planctomycetes	Pirellulales	Pirellulaceae	-	0	0	0	0	0	0	0	0	0.111173	0	0
d59e9fd9a2163b6064ed91e5538ac2a8	Bacteria	Pseudomonadota	Alphaproteobacteria	Acetobacterales	Acetobacteraceae	Acetobacter	0	0	0	0	0	0	0	0	0	0.0172964	0
d5e9f171eee35ceef811dfd8dc61fee6	Bacteria	Desulfobacterota	Desulfuromonadia	Bradymonadales	Bradymonadaceae	-	0	0	0.0198472	0	0	0	0	0	0	0	0
d5f96d501af8dcbcbeb42df4ba7fd100	Bacteria	Firmicutes	Bacilli	Lactobacillales	Lactobacillaceae	Lactobacillus	0	0	0	0	0	0	0	0	0	0	1.21576
d5fd3a052d60355dd42c2a6c6af4fce1	Bacteria	Bacteroidota	Bacteroidia	Flavobacteriales	Cryomorphaceae	Owenweeksia	1.9559	0	0	0	0	0	0	0	0	0	0
d620de5065fcc126967a73297f8ffa2a	Bacteria	Pseudomonadota	Gammaproteobacteria	Xanthomonadales	Xanthomonadaceae	-	0	0	0	0	0	0	0	0	0	0	0.0956219
d62804554c72c141f36d20a4ebf7ae02	Bacteria	Halanaerobiaeota	Halanaerobiia	Halanaerobiales	Halobacteroidaceae	Halobacteroidaceae	0	0	0	0	0	0	0.149467	0	0	0	0
d63f0afdce292ff0b9d8bfd5d247ee66	Bacteria	Pseudomonadota	Gammaproteobacteria	Alteromonadales	Shewanellaceae	Shewanella	0	0	0	0	0	0	0	0	0.0722624	0	0
d6434c5f9e9371f44adb389bb7f9e43a	Bacteria	Pseudomonadota	Gammaproteobacteria	Oceanospirillales	Nitrincolaceae	Marinobacterium	0	0	0	0	0	0	0	0	0	0.0194584	0
d6fc9f0aa7c8a722c49bdbe73ff04f64	Bacteria	Bacteroidota	Bacteroidia	Flavobacteriales	Crocinitomicaceae	Crocinitomix	0	0	0	0	0	0	0	0	0	0.0172964	0
d7266d6186b134dee54af2a7a385f914	Bacteria	Deferribacterota	Deferribacteres	Deferribacterales	Deferribacteraceae	Flexistipes	0	0	0	0	7.41156	3.45668	1.21291	0	0	0	0
d735a8140e182a3d13bac90b2fff9d74	Archaea	Crenarchaeota	Nitrososphaeria	Nitrosopumilales	Nitrosopumilaceae	-	0	0	0	0	0	0	0	0	0.133407	0	0
d7444bda0dd55c7ce26fa8a4c076e4d9	Bacteria	Acidobacteriota	-	-	-	-	0	0	0	0	0	0	0	0	0.0611451	0	0
d76ebc8308b2ad3b023360fa9f960cad	Bacteria	Pseudomonadota	Gammaproteobacteria	Enterobacterales	Hafniaceae	Hafnia-Obesumbacterium	0.511544	0	0.0992359	0	0	0	0	0.134771	0	0	0
d79172f8ab6e218c8211d6a3120787ed	Bacteria	Patescibacteria	Saccharimonadia	Saccharimonadales	-	-	0	0	0	0	0	0	0	0	0.116732	0	0
d7aa03dd098fb94bc79d8b62cfed02f4	Bacteria	-	-	-	-	-	0	0	0	0	0	0	0.0326421	0	0	0	0
d7ed19519810ffc6c2828b2bcc34a9e4	Archaea	Halobacterota	Halobacteria	Halobacterales	Halomicrobiaceae	Halomicrobium	0	0	0.168701	0	0	0	0	0	0	0	0
d88e50f0831b65d4b0b39d341162cb17	Archaea	Halobacterota	Halobacteria	Halobacterales	Halomicrobiaceae	Halomicrobium	0	0.0213233	0	0	0	0	0	0	0	0	0
d8c3a7f382c84e21a877c69f3450357f	Bacteria	Myxococcota	Polyangia	Polyangiales	-	-	0	0	0	0	0	0	0.0171801	0	0	0	0
d8f20ebd5787cc08a507b0dac42a1fdf	Archaea	Halobacterota	Halobacteria	Halobacterales	Haloferacaceae	Haloplanus	0	0	0	0	0	0	0.0704383	0	0	0	0
d907435ad519ab86a4ff28966897d479	Bacteria	Pseudomonadota	Gammaproteobacteria	Pseudomonadales	Pseudomonadaceae	Pseudomonas	0	0	0	0	0	0	0	0	0	0.487541	0
d9413043f6f1d9ac0abc2138746c8e6c	Bacteria	Halanaerobiaeota	Halanaerobiia	Halanaerobiales	Halobacteroidaceae	-	0	0	0.0258013	0	0	0	0	0	0	0	0
d9455a62be273ece56a76a59cf3470f6	Bacteria	Pseudomonadota	Alphaproteobacteria	Acetobacterales	Acetobacteraceae	Roseomonas	0	0	0	0	0	0	0	0	0.0555864	0	0
d960bf4877b7ffaeaca39d6dac8421a6	Bacteria	Bacteroidota	Rhodothermia	Balneolales	Balneolaceae	-	0.221578	0	0	0	0	0	0	0	0	0	0
d99fd60a7fb93b94d65e6c5964a41a85	Bacteria	Planctomycetota	Planctomycetes	Gemmatales	Gemmataceae	Gemmata	0	0	0	0	0	0	0	0	0.0555864	0	0
d9eefb580b513a732eff958313fc2fd0	Bacteria	Pseudomonadota	Gammaproteobacteria	Oceanospirillales	Halomonadaceae	Halomonas	0	0	0	0	0	0	0	0	0.105614	0	0
d9fda1bb70ae9d6014a1fc9284520b3c	Archaea	Halobacterota	Halobacteria	Halobacterales	Haloferacaceae	Haloplanus	0	0	0	0.0743617	0	0	0	0	0	0	0
da9217494c7c11f722d90271bc29191c	Archaea	Halobacterota	Halobacteria	Halobacterales	Haloferacaceae	Halohasta	0	0	0	0	0.0878992	0	0	0	0	0	0
dac411a3424d376c04ac3f0a8390b48b	Bacteria	Desulfobacterota	Desulfuromonadia	Bradymonadales	Bradymonadaceae	-	0.164132	0	0	0	0	0	0	0	0	0	0
dac700b6b6a21f3b080e08bbdb8642d6	Archaea	Halobacterota	Halobacteria	Halobacterales	Haloferacaceae	Halolamina	0	0	0	0	0.114651	0	0	0	0	0	0
dad0d480789ff1f95d5dbffecef014bc	Bacteria	Pseudomonadota	Alphaproteobacteria	Rhizobiales	-	-	0	0	0	0	0	0	0	0	0.36687	0	0
db02cda1d07f880b3df8a53b1fb1a42d	Bacteria	Verrucomicrobiota	Verrucomicrobiae	Verrucomicrobiales	-	-	0	0	0	0	0	0	0	0	0.0889383	0	0
db1616e9576f20112ddd30a11c04cc71	Archaea	Halobacterota	Halobacteria	Halobacterales	Haloferacaceae	Haloplanus	0.144983	0	0.960603	0.0371809	0	0	0	0	0	0	0
db40fc2c63b4247ee40537742c37ac88	Bacteria	Patescibacteria	Saccharimonadia	Saccharimonadales	-	-	0	0	0	0	0	0	0	0	0.0667037	0	0
db4cfd5f3738f2d6c492137ded49cd1f	Bacteria	-	-	-	-	-	0	0	0	0	0	0	0	0	0.077821	0	0
dc19a8357af9fe352595910bb66393bb	Bacteria	Pseudomonadota	Gammaproteobacteria	Cellvibrionales	Halieaceae	-	0	0	0	0	0	0	0	0	0.0722624	0	0
dc19efd854e9dd76887ba3784182cdfc	Archaea	Halobacterota	Halobacteria	Halobacterales	Haloferacaceae	Haloplanus	2.08174	0	0.754193	0	0	0	0	0	0	0	0
dc3b0a5393205a3b7587606b76cc38d5	Bacteria	Pseudomonadota	Gammaproteobacteria	Pseudomonadales	Moraxellaceae	Psychrobacter	0	0	0	0	0	0	0	0	0.261256	0	0
dc777f31e17157f1370082e101839cb9	Archaea	Nanohaloarchaeota	Nanosalinia	Nanosalinales	Nanosalinaceae	-	0	0	0	0.0764273	0	0	0	0	0	0	0
dc78d3f1fc047a4177df89ef37485cf8	Archaea	Halobacterota	Halobacteria	Halobacterales	Haloferacaceae	-	0	0	0.0198472	0	0	0	0	0	0	0	0
dc7e3ccdceec3d505a6a65210c302674	Bacteria	Firmicutes	Clostridia	Lachnospirales	Lachnospiraceae	Coprococcus	0	0	0	0	0	0	0	0	0	0	0.0751315
dca1a86446ca4d882bc0446c5f3b81d2	Bacteria	Pseudomonadota	Alphaproteobacteria	Caulobacterales	Parvularculaceae	-	0	0	0	0	0	0	0	0	0.0722624	0	0
dca50f763110f6327ead71e47855438c	Archaea	Halobacterota	Halobacteria	Halobacterales	Haloferacaceae	Halobellus	0	0	0	0	0	0	0	0.0918892	0	0	0
dd245345fd3a1271f6b1cb0ddd170a89	Archaea	Halobacterota	Halobacteria	Halobacterales	Haloferacaceae	Halorubrum	0	0	0	0	0	0	0	0.664666	0	0	0
dd55570f774fb11d61473967b757c90f	Archaea	Halobacterota	Halobacteria	Halobacterales	Haloferacaceae	Halonotius	0	0	0	0	0	0	0.161493	0	0	0	0
dd59efa45575d9391ca702267d5978ef	Bacteria	Halanaerobiaeota	Halanaerobiia	Halanaerobiales	Halobacteroidaceae	Halobacteroidaceae	0	0	0	0	1.35671	0.488487	0	0	0	0	0
dd5cc0a986c0bf2ff3e09c68901c9cd5	Bacteria	Pseudomonadota	Alphaproteobacteria	Rhizobiales	Stappiaceae	-	0	0	0	0	0	0	0	0	0	0.0140533	0
dd63b0a548846626f015433b2aa3a548	Archaea	Halobacterota	Halobacteria	Halobacterales	Halobacteriaceae	Halodesulfurarchaeum	0	0	0	0	0.0585995	0	0.0188981	0	0	0	0
dd869cd28e9f55af487c9ad3db419ca0	Archaea	Halobacterota	Halobacteria	Halobacterales	Haloferacaceae	Halolamina	0	0	0	0	0	0.143751	0	0	0	0	0
dda1acebc5b9be20599d3f342d6d449d	Bacteria	Pseudomonadota	Gammaproteobacteria	Alteromonadales	Marinobacteraceae	Marinobacter	0	0	0	0	0	0	0.0566942	0	0	0	0
ddb802b525f345036deea8b9fc0984fe	Bacteria	Desulfobacterota	Desulfuromonadia	Bradymonadales	Bradymonadaceae	-	0.117628	0	0	0	0	0	0	0	0	0	0
ddc7b1a56a9def4169e8e344105156ad	Archaea	Nanohaloarchaeota	Nanosalinia	Nanosalinales	Nanosalinaceae	-	0	0	0	0.0619681	0	0	0	0	0	0	0
ddf5d7d6c55639cb48db68988b6bc167	Bacteria	Bacteroidota	Bacteroidia	Bacteroidales	Bacteroidaceae	Bacteroides	0	0	0	0	0	0	0	0	0	0	0.136603
de56af836c4985a673d2f6f7c2623719	Archaea	Halobacterota	Halobacteria	Halobacterales	Haloferacaceae	Haloplanus	0	0	0	0	0	0.677492	0	0	0	0	0
de73ea8447df132092e365f51429ac79	Bacteria	Patescibacteria	Parcubacteria	Candidatus_Kaiserbacteria	Candidatus_Kaiserbacteria	Candidatus_Kaiserbacteria	0	0	0	0	0	0	0	0	0.211228	0	0
de9f8ce8e14d481acd193f945c04f662	Bacteria	Verrucomicrobiota	Verrucomicrobiae	Verrucomicrobiales	Verrucomicrobiaceae	-	0	0	0	0	0	0	0	0	0.150083	0	0
debf3be9847c017b29e55fdefa6d1a64	Bacteria	-	-	-	-	-	0	0	0	0	0	0	0	0	0.0667037	0	0
def029199c7792013d8fa79043cf1f08	Bacteria	Pseudomonadota	Gammaproteobacteria	Oceanospirillales	Marinomonadaceae	Marinomonas	0	0	0	0	0	0	0	0	0.127849	0	0
def644ea100db06c746fa381c4cf094f	Bacteria	Verrucomicrobiota	Verrucomicrobiae	Verrucomicrobiales	Rubritaleaceae	Rubritalea	0	0	0	0	0	0	0	0	0.0944969	0	0
df0a5a4df05c7e0d4aa8dae3fba7dfb0	Bacteria	Dadabacteria	Dadabacteriia	Dadabacteriales	-	-	0	0	0	0	0	0	0	0	0.0833797	0	0
df16444d6ed7db549a19d74881816225	Bacteria	-	-	-	-	-	0	0	0	0	0	0	0	0	0.233463	0	0
df186ae6342921f3a55fb0ce1eae2f9d	Bacteria	Pseudomonadota	Alphaproteobacteria	Rhodobacterales	Rhodobacteraceae	-	0	0	0	0	0	0	0	0	0.361312	0	0
df89b2b64eebe14c68e09e5c24be066f	Bacteria	Bacteroidota	Bacteroidia	Bacteroidales	Bacteroidaceae	Bacteroides	0	0	0	0	0	0	0	0	0.12229	0	0
dfabe7ca7d956ffe2b6cdb7a8f5cbd9f	Archaea	Nanohaloarchaeota	Nanosalinia	Nanosalinales	Nanosalinaceae	-	0	0	0	0	0.0598734	0.0479169	0	0	0	0	0
e029f3c3bf955df502e22d30865a9d89	Bacteria	Firmicutes	Clostridia	Christensenellales	Christensenellaceae	-	0	0	0	0	0	0	0	0	0	0	0.150263
e08d7b723bbb91b8356ea4be479ef509	Archaea	Halobacterota	Halobacteria	Halobacterales	Halomicrobiaceae	Natronomonas	1.06686	0.108749	1.06182	0	0	0	0	0	0	0	0
e0a3370846d029b8020bb6a82bdc6806	Bacteria	Pseudomonadota	Alphaproteobacteria	Caulobacterales	Hyphomonadaceae	Maricaulis	0	0	0	0	0	0	0	0	0	0.0248635	0
e0dbf5cb4dadbe1713e6a14d1ae47720	Bacteria	Firmicutes	Bacilli	Lactobacillales	Streptococcaceae	Streptococcus	0	0	0	0	0	0	0	0	0	0	0.177583
e0ee8409b647de2080911aa6b546c2cf	Bacteria	Synergistota	Synergistia	Synergistales	Synergistaceae	Cloacibacillus	0	0	0	0	0	0	0	0	0	0	0.109282
e0f0cff1118866a928cce38c3d6ff244	Bacteria	Bacteroidota	Bacteroidia	Flavobacteriales	Flavobacteriaceae	Salinimicrobium	0	0	0	0	0	0	0	0.0490076	0	0	0
e0f9c2f53a6e20990b46a560e59dc6d6	Bacteria	Pseudomonadota	Gammaproteobacteria	Salinisphaerales	Solimonadaceae	Alkanibacter	0	0	0	0	0	0	0	0	0.250139	0	0
e1149207f04ff540eb8af9fe5bf3c1aa	Bacteria	Bacteroidota	Bacteroidia	Bacteroidales	Marinilabiliaceae	-	0	0	0	0	0.0331214	0	0	0	0	0	0
e14091d0c62e1fe84fd7e8c2ff7f588e	Archaea	Nanohaloarchaeota	Nanosalinia	Nanosalinales	Nanosalinaceae	-	0	0	0	0	0	0	0	0.192967	0	0	0
e1624f4f2301c3bd406b24ad7804976d	Bacteria	Bacteroidota	Rhodothermia	Balneolales	Balneolaceae	Gracilimonas	0.0547106	0	0	0	0	0	0	0	0	0	0
e18a61b55e344366b8a9b4078e8fd1a8	Bacteria	Desulfobacterota	Desulfuromonadia	Bradymonadales	Bradymonadaceae	-	0	0	0	0	0.0675168	0	0.0412322	0	0	0	0
e1cee0f06904ad4d9bd057784e5ce815	Bacteria	-	-	-	-	-	0	0	0	0	0	0	0	0	0.239022	0	0
e2046bcefda121dc2246691fe470bcbf	Bacteria	Bacteroidota	Bacteroidia	Chitinophagales	Saprospiraceae	Rubidimonas	0	0	0	0	0	0	0	0	0.144525	0	0
e22896d59c0ea7e76c79707ecc41f627	Archaea	Halobacterota	Halobacteria	Halobacterales	Haloferacaceae	Haloplanus	0	0	0	0	0	0.31146	0	0	0	0	0
e24ca1c85f623a663445eb25ca9ad75b	Bacteria	Verrucomicrobiota	Verrucomicrobiae	Verrucomicrobiales	Rubritaleaceae	Luteolibacter	0	0	0	0	0	0	0	0	0.116732	0	0
e292b179d230dca9480091bb3b449704	Archaea	Thermoplasmatota	Thermoplasmata	-	-	-	0	0	0	0	0	0	0.0188981	0	0	0	0
e296d4ecba9cb0db9a1da44068bc4d41	Archaea	Halobacterota	Halobacteria	Halobacterales	Haloferacaceae	Halolamina	0	0	0	0	0	0.222281	0	0	0	0	0
e2a7d713b312a0894c651886ae4735b5	Bacteria	Bacteroidota	Bacteroidia	Bacteroidales	Bacteroidaceae	Bacteroides	0	0	0	0	0	0	0	0	0	0	0.252715
e2beeffc4b4545707ad4f6b8a720359b	Bacteria	Bacteroidota	Rhodothermia	Rhodothermales	Rhodothermaceae	Salinibacter	0	0	0	0	0	0	0.115106	0	0	0	0
e2e637aa5f9dde1073a580f235522f9b	Bacteria	Chloroflexi	Dehalococcoidia	-	-	-	0	0	0	0	0	0	0	0	0.222346	0	0
e30574c353b7d6331fc82e10053a4c0b	Archaea	Halobacterota	Halobacteria	Halobacterales	Haloferacaceae	Halonotius	0	0	0	0	0.20892	0	0	0	0	0	0
e306f59bc4ab66079eea35c9e2560729	Bacteria	Bacteroidota	Bacteroidia	Bacteroidales	Rikenellaceae	Alistipes	0	0	0	0	0	0	0	0	0	0	0.163923
e31d9a29f5dfa7306ef6dd101967e0ed	Bacteria	Pseudomonadota	Alphaproteobacteria	-	-	-	0	0	0	0	0	0	0	0	0.0555864	0	0
e3548bf067d16ce996820e01b9af4706	Archaea	Halobacterota	Halobacteria	Halobacterales	Haloferacaceae	Haloplanus	0	0	0	0	0.124842	0.0825236	0	0	0	0	0
e3594400cdf3aa0a7509fc4581427d7e	Bacteria	Pseudomonadota	Alphaproteobacteria	Rhodobacterales	Rhodobacteraceae	-	0	0	0	0	0	0	0	0	0.194553	0	0
e36a4a631acfd6ab62ec47648e0d55ca	Bacteria	-	-	-	-	-	0	0	0	0	0	0.0399308	0	0	0	0	0
e37b286556a3988536d874bb42b405b2	Bacteria	Bacteroidota	Bacteroidia	Bacteroidales	Rikenellaceae	Alistipes	0	0	0	0	0	0	0	0	0	0	0.252715
e3ed0bd454cb03d95a237af5c6078000	Archaea	Crenarchaeota	Nitrososphaeria	Nitrosopumilales	Nitrosopumilaceae	Candidatus_Nitrosopumilus	0	0	0	0	0	0	0	0	0	0.0410789	0
e3faeef9279d7d4ac81a53a21c9e4fe7	Archaea	Halobacterota	Halobacteria	Halobacterales	Haloferacaceae	Haloplanus	0.363825	0	0.121068	0	0	0	0	0	0	0	0
e40087dfe76fdf527e06eceb580203f2	Bacteria	Dependentiae	Babeliae	Babeliales	-	-	0	0	0	0	0	0	0.0395141	0	0	0	0
e40c618611541af9d1948d7ffbc9ae11	Bacteria	Desulfobacterota	Desulfobulbia	Desulfobulbales	Desulfocapsaceae	-	0	0	0	0	0	0	0	0	0	0	0.621542
e40e2d7e63ee867b124db1a78621b987	Bacteria	Pseudomonadota	Gammaproteobacteria	Alteromonadales	Marinobacteraceae	Marinobacter	0.161396	0	0	0	0	0	0	0	0	0	0
e41a4c6ab39115fba08376121a1d7156	Bacteria	Pseudomonadota	Gammaproteobacteria	Pseudomonadales	Pseudomonadaceae	Pseudomonas	0	0	0	0	0	0	0.0652842	0	0	0	0
e430950e7a208c3d79b6d7eef54a6aec	Bacteria	Pseudomonadota	Alphaproteobacteria	Micavibrionales	-	-	0	0	0	0	0	0	0	0	0.127849	0	0
e4959a88e44b63e7c024245a58c811a5	Bacteria	Bacteroidota	Bacteroidia	Chitinophagales	Saprospiraceae	-	0	0	0	0	0	0	0	0	0.0944969	0	0
e4db6b655537967c4ea5aeb391e711e0	Bacteria	Verrucomicrobiota	Verrucomicrobiae	Verrucomicrobiales	-	-	0	0	0	0	0	0	0	0	0.0555864	0	0
e4e0ecbcb72b95545ad70dc4e03333aa	Bacteria	Halanaerobiaeota	Halanaerobiia	Halanaerobiales	Halobacteroidaceae	Halanaerobacter	0	0	0	0	0	0	0.0463862	0	0	0	0
e5046d15dcff6b63425ad22363eaeeb8	Archaea	Halobacterota	Halobacteria	Halobacterales	Halomicrobiaceae	-	0	0	0	0.192101	0	0	0	0	0	0	0
e535e5d958e5a9f5264e97f7a07ca14a	Bacteria	Planctomycetota	Planctomycetes	Planctomycetales	Rubinisphaeraceae	-	0	0	0	0	0	0	0	0	0.144525	0	0
e55029a9389023f48ce7f9c6cc1b8bb4	Bacteria	Planctomycetota	Planctomycetes	Pirellulales	Pirellulaceae	Bythopirellula	0	0	0	0	0	0	0	0	0.389105	0	0
e5587b8ec0d4b1106f847f6f5f658880	Bacteria	Pseudomonadota	Gammaproteobacteria	Enterobacterales	Pectobacteriaceae	Dickeya	0	0	0	0	0	0	0	0	0.511395	0	0
e5639e67d4e269f3ff23895ddc33adfa	Bacteria	Desulfobacterota	Desulfobacteria	Desulfobacterales	Desulfosarcinaceae	Desulfosalsimonas	0	0	0	0	0.0726124	0	0	0	0	0	0
e597bba722241f562e41e042d430b2e7	Bacteria	Pseudomonadota	Gammaproteobacteria	Alteromonadales	Alteromonadaceae	Paraglaciecola	0	0	0	0	0	0	0	0	0.177877	0	0
e5cd11ec0bc21cc4fee380debe048797	Archaea	Halobacterota	Halobacteria	Halobacterales	Halomicrobiaceae	Halomicroarcula	0	0	0	0	1.3962	6.14535	0.314395	0	0	0	0
e5d0fd30e91e273b4ec3fcdf3646b724	Bacteria	Acetothermia	Acetothermiia	Acetothermiia	Acetothermiia	Acetothermiia	0	0	0	0	0.0484083	0	0.0807463	0	0	0	0
e5f20745da47c6e6d0debb8a1c8cfb32	Bacteria	Bacteroidota	Bacteroidia	Flavobacteriales	-	-	0	0	0	0	0	0	0	0	0.0944969	0	0
e5f31c670bd4be4b063246ec3df32b08	Archaea	Nanoarchaeota	Nanoarchaeia	Woesearchaeales	-	-	0	0	0	0	0	0	0.0996444	0	0	0	0
e5faf83d6c0cdf65c5b86ccd89379510	Bacteria	-	-	-	-	-	0	0	0	0	0	0	0	0	0.161201	0	0
e63a24e4a4d68633779face248cdce4c	Archaea	Halobacterota	Halobacteria	Halobacterales	Halomicrobiaceae	Natronomonas	0	0	0	0	0	0.0718754	0	0	0	0	0
e648f21fe17476b051aa547cd7fae40a	Bacteria	Chloroflexi	Anaerolineae	-	-	-	0	0	0	0	0	0	0.0343601	0	0	0	0
e65ab8bea4dfe9549bb89f43ea9aa349	Bacteria	Bacteroidota	Bacteroidia	Bacteroidales	Marinilabiliaceae	Anaerophaga	0	0	0	0	0.0165607	0	0.0171801	0	0	0	0
e67c548ac80ea82779852dc66ebae739	Bacteria	Pseudomonadota	Gammaproteobacteria	Burkholderiales	Oxalobacteraceae	Undibacterium	0	0	0	0	0	0	0	0	0	0	0.252715
e6ac5f0df550e076507b16ac5a1479f7	Bacteria	Firmicutes	Clostridia	Oscillospirales	Oscillospiraceae	-	0	0	0	0	0	0	0	0	0	0	0.245885
e6bbd160f0239b4163763bd73f0bbba3	Bacteria	Bacteroidota	Bacteroidia	Flavobacteriales	Flavobacteriaceae	Actibacter	0	0	0	0	0	0	0	0	0.138966	0	0
e6c8bcdb28980cd9b69e311f6decacc8	Bacteria	Pseudomonadota	Gammaproteobacteria	Oceanospirillales	Halomonadaceae	-	1.63311	0	0	0	0	0	0	0	0	0	0
e6ea333db00c314fee7ba4332a1883cf	Archaea	Halobacterota	Halobacteria	Halobacterales	Halomicrobiaceae	Haloarcula	0.177809	0	0.889154	1.51615	0	0	0	0	0	0	0
e724160eb5c9bbdc373ab36bba66370c	Bacteria	Bacteroidota	Bacteroidia	Chitinophagales	-	-	0	0	0	0	0	0	0	0.0398187	0	0	0
e739c46cc0366ff320b90159a69485b9	Bacteria	Verrucomicrobiota	Verrucomicrobiae	Pedosphaerales	Pedosphaeraceae	-	0	0	0	0	0	0	0	0	0.394664	0	0
e7e403cd99573b0ff7758c7950073ea1	Bacteria	Pseudomonadota	Gammaproteobacteria	Oceanospirillales	Marinomonadaceae	Marinomonas	0	0	0	0	0	0	0	0	0.155642	0	0
e7fceac9d64d477569e83c23dc934d7d	Archaea	Halobacterota	Halobacteria	Halobacterales	Haloferacaceae	Halorubrum	0	0	0	0	0.0662429	0	0	0	0	0	0
e80d520b03acdd1e7b59e02d1c0f0f4e	Bacteria	Bacteroidota	Bacteroidia	Flavobacteriales	Flavobacteriaceae	Flavobacterium	0	0	0	0	0	0	0	0	0	0	0.573731
e815a9e8502b9469360df9e2784bdf08	Bacteria	Bacteroidota	Rhodothermia	Balneolales	Balneolaceae	-	0	0	0	0	0	0	1.58572	0	0	0	0
e8237d957a1a471378006a25542b1330	Bacteria	Bacteroidota	Bacteroidia	Bacteroidales	Marinilabiliaceae	-	0	0	0	0	0.0509561	0	0	0	0	0	0
e8534a007dd10c2a1a2365724a0ed020	Bacteria	Pseudomonadota	Alphaproteobacteria	Rhizobiales	Beijerinckiaceae	-	0	0	0	0	0	0	0	0	0	0.0172964	0
e88110d1782883cfafa7d06a340c900d	Bacteria	Cyanobacteria	Cyanobacteriia	-	-	-	0	0	0.0496179	0	0	0	0	0	0	0	0
e88a190e344cdc939622210fbcf4d527	Bacteria	Actinobacteriota	Actinobacteria	Propionibacteriales	Nocardioidaceae	Aeromicrobium	0	0	0	0	0	0	0	0	0.144525	0	0
e904de535267b334f15bf9725ab6033d	Bacteria	Pseudomonadota	Gammaproteobacteria	Oceanospirillales	Halomonadaceae	-	0	0	0.0535874	0	0	0	0	0	0	0	0
e91b444c29ba2ae6bf187ebf66f6700c	Bacteria	Pseudomonadota	Gammaproteobacteria	-	-	-	0	0	0	0	0	0	0	0	0.0555864	0	0
e923beef5101155b2d2fabc41e63b7cc	Bacteria	Deferribacterota	Deferribacteres	Deferribacterales	Deferribacteraceae	Flexistipes	0	0	0	0.161117	0	0	0	0.0735114	0	0	0
e92cdec47ea764237eb6c5fcd33ef75d	Bacteria	Pseudomonadota	Gammaproteobacteria	Enterobacterales	Yersiniaceae	-	0	0	0	0	0	0	0.0481042	0	0	0	0
e9370a51ad91f07ae056bf052397d944	Bacteria	Pseudomonadota	Gammaproteobacteria	Alteromonadales	Pseudoalteromonadaceae	Pseudoalteromonas	0	0	0	0	0	0	0	0	0	0.0335117	0
e98d5a2afc31d29b3dd7bc74ea26c645	Archaea	Halobacterota	Halobacteria	Halobacterales	Haloferacaceae	Haloquadratum	0	2.11101	0	0	0	0	0	0	0	0	0
e9a045e4a27231a47f9b8d02b7a8b408	Bacteria	Bacteroidota	Bacteroidia	Flavobacteriales	-	-	0	0	0	2.30934	0	0	0	0.0336927	0	0	0
e9ba6d9ed1339b48c3563574542c9428	Bacteria	Pseudomonadota	Alphaproteobacteria	Puniceispirillales	-	-	0	0	0	0	0	0	0	0	0.0611451	0	0
e9c686fcbbf894beb0cb3973d4df8d3a	Bacteria	Pseudomonadota	Gammaproteobacteria	Oceanospirillales	Halomonadaceae	Halomonas	0	0	0	0	0	0	0	0	0.100056	0	0
e9ebe4499bdb84851cf2260f7980db35	Bacteria	Bacteroidota	Bacteroidia	Cytophagales	Cyclobacteriaceae	-	0.216107	0	0.0377096	0	0	0	0	0.0336927	0	0	0
e9fbc779170b03025100dfcd0b373935	Bacteria	Bacteroidota	Bacteroidia	Flavobacteriales	Flavobacteriaceae	-	0	0	0	0	0	0	0	0	0.188994	0	0
ea18ff6d76b84826f8581560a4a87a75	Bacteria	Campilobacterota	Campylobacteria	Campylobacterales	Arcobacteraceae	Pseudarcobacter	0	0	0	0	0	0	0	0	0	31.6902	0
ea31c71bcf13e5e7e6adc4705b4e35ae	Bacteria	Pseudomonadota	Gammaproteobacteria	Burkholderiales	Oxalobacteraceae	Undibacterium	0	0	0	0	0	0	0	0	0	0	3.18967
ea511867bf608a5143305786e139f07a	Bacteria	Pseudomonadota	Gammaproteobacteria	Cellvibrionales	Spongiibacteraceae	-	0	0	0	0	0	0	0	0	0.322401	0	0
ea61d4c39cf6e7d5e500765511fc304c	Archaea	Halobacterota	Halobacteria	Halobacterales	Haloferacaceae	Halobellus	0.12857	0	0	0	0	0	0	0	0	0	0
ea6463d394612bd6d26189ed947e20f1	Bacteria	Pseudomonadota	Alphaproteobacteria	Micavibrionales	Micavibrionaceae	-	0	0	0	0	0	0	0	0	0	0.0151343	0
ea84c70169001aeefa6ea04891df38a4	Bacteria	Desulfobacterota	Desulfobulbia	Desulfobulbales	Desulfurivibrionaceae	-	0	0	0	0	0.0394909	0	0	0	0	0	0
eaaed27bbeb97c626b95dc04ed85dd7f	Bacteria	Bacteroidota	-	-	-	-	0	0	0	0	0	0	0	0	0.239022	0	0
eac698dcaa8f7c517c5ca182f6db92b9	Bacteria	Bacteroidota	Bacteroidia	-	-	-	0	0	0	0	0	0	0	0	0.0722624	0	0
ead4ffe403f1d88301f135fcc3ab691f	Bacteria	Firmicutes	Bacilli	Erysipelotrichales	Erysipelatoclostridiaceae	Candidatus_Stoquefichus	0	0	0	0	0	0	0	0	0	0	0.170753
eb31dccf93c175d449cfcb2b5376371e	Bacteria	Pseudomonadota	Alphaproteobacteria	Kordiimonadales	Kordiimonadaceae	Kordiimonas	0	0	0	0	0	0	0	0	0	0.192422	0
eb73125015c38701e7fb75243e683e62	Archaea	Halobacterota	Halobacteria	Halobacterales	Haloferacaceae	Halonotius	0	0	0.615262	0	0	0	0	0	0	0	0
eb76de8510677f0c20c5601150de1f50	Archaea	Halobacterota	Halobacteria	Halobacterales	Haloferacaceae	Halorubrum	0	0	0	0	0	0	0.924287	0	0	0	0
ebb65664f78c817ce1bc78c2ca9fa501	Bacteria	Halanaerobiaeota	Halanaerobiia	Halanaerobiales	Halanaerobiaceae	Halanaerobium	0	0	0	0	0	0.0212964	0	0	0	0	0
ebc7c6df2f44da9c23636f370a720253	Bacteria	Pseudomonadota	Alphaproteobacteria	Rhodospirillales	Terasakiellaceae	-	0	0	0	0	0	0	0	0	0	0.0162153	0
ebcdfa6d28ec206f2039c313620dff3a	Bacteria	Verrucomicrobiota	Verrucomicrobiae	Verrucomicrobiales	Rubritaleaceae	Luteolibacter	0	0	0	0	0	0	0	0	0.0944969	0	0
ebe62dbe48440c5239d5194d5c592967	Bacteria	Bacteroidota	Bacteroidia	Cytophagales	-	-	0.0273553	0	0	0	0	0	0	0	0	0	0
ebee8d32fa9282ece61c14654298bd15	Archaea	Halobacterota	Halobacteria	Halobacterales	Haloferacaceae	Halovenus	0	0	0.506103	0	0	0	0	0	0	0	0
ebfca6bf4f6132edef019112731a9a6d	Bacteria	Pseudomonadota	Gammaproteobacteria	Burkholderiales	Oxalobacteraceae	Undibacterium	0	0	0	0	0	0	0	0	0	0	0.143433
ec096be06c394fd49cac95bb03744755	Bacteria	Pseudomonadota	Gammaproteobacteria	Cellvibrionales	Halieaceae	-	0	0	0	0	0	0	0	0	0.333519	0	0
ec0f64455603774d995087791dba5e53	Archaea	Halobacterota	Halobacteria	Halobacterales	Haloferacaceae	Salinigranum	0	0	0	0.0599025	0	0	0	0	0	0	0
ec15159b8bf18ba03b995a7e07ec751e	Bacteria	Pseudomonadota	Gammaproteobacteria	-	-	-	0	0	0	0	0	0	0	0.0306297	0	0	0
ec1a9771ccdba47aedae6c750f4a7163	Bacteria	Pseudomonadota	Alphaproteobacteria	Micavibrionales	Micavibrionaceae	-	0	0	0	0	0	0	0	0	0	0.0281066	0
ec6ca54541fbadb5db38d1fc323fd32d	Bacteria	Pseudomonadota	Alphaproteobacteria	Thalassobaculales	Nisaeaceae	Nisaea	0	0	0	0	0	0	0	0	0.100056	0	0
ec70c92779fffcc7010fb95d2d34da14	Bacteria	Firmicutes	Bacilli	Staphylococcales	Staphylococcaceae	Staphylococcus	0	0	0	0	0	0	0	0	0	0	0.805956
ec7f4c7236ec5c3a928bdb412df7e6ac	Archaea	Halobacterota	Halobacteria	Halobacterales	Halomicrobiaceae	Halomicroarcula	0	0	0	0	2.01786	5.384	2.25574	0	0	0	0
ec8e0dc4e7206dc348feec58e3cd4ffb	Bacteria	Bacteroidota	Bacteroidia	Flavobacteriales	Flavobacteriaceae	-	0	0	0	0	0	0	0	0	0	0	0
ec9a5c52ff25c7a6d907249cccd94d1c	Bacteria	Pseudomonadota	Gammaproteobacteria	Pseudomonadales	Moraxellaceae	Acinetobacter	0	0	0	0	0	0	0	0	0	0	0.136603
ecb209fccd381c1f95c97e27cc5cac85	Bacteria	Patescibacteria	-	-	-	-	0	0	0	0	0	0	0	0	0	0	0.102452
ecc74d766d3558bb9b1be3941c300c70	Archaea	Halobacterota	Halobacteria	Halobacterales	Halomicrobiaceae	-	0	0	0	0	0.0318475	0.0186344	0	0	0	0	0
ecd0ad58da3ca2a12d427109269fe3fe	Bacteria	Desulfobacterota	Desulfuromonadia	Bradymonadales	Bradymonadaceae	-	0	0	0	0	0	0.0732064	0	0	0	0	0
ecf879f0958091bc1f3f36310d3c4f87	Bacteria	Pseudomonadota	Gammaproteobacteria	-	-	-	0	0	0	0	0	0	0	0	0.177877	0	0
ed0ec0f88bd0897a49a41febf69d8cd5	Bacteria	Pseudomonadota	Gammaproteobacteria	Burkholderiales	Hydrogenophilaceae	Thiobacillus	0	0	0	0	0	0	0	0	0	0	0.102452
ed2476a99aa325e1c0bc2661474fa10a	Archaea	Halobacterota	Halobacteria	Halobacterales	Halomicrobiaceae	Halomicrobium	0	0	0	0	0.0191085	0	0	0	0	0	0
ed4dc454bc52faacbaf190337b09ee2e	Bacteria	Bacteroidota	Bacteroidia	Bacteroidales	Bacteroidaceae	Bacteroides	0	0	0	0	0	0	0	0	0	0	0.327846
ee5378761db0e0c9cc8ca108d576974d	Bacteria	Bacteroidota	Bacteroidia	Cytophagales	Cyclobacteriaceae	-	0	0	0	0	0	0	0	0	0.617009	0	0
ee8f87669c28fa96522b70caae322191	Bacteria	Pseudomonadota	Gammaproteobacteria	Thiohalorhabdales	Thiohalorhabdaceae	Thiohalorhabdus	0	0	0	0	0	0.0665513	0	0	0	0	0
eea076b881b3ef079e67c1bcb43bd4ee	Bacteria	Bacteroidota	Bacteroidia	-	-	-	0	0	0	0	0.0191085	0	0.0395141	0	0	0	0
eea1a72c26187b1e747c03d9837f07ae	Archaea	Halobacterota	Halobacteria	Halobacterales	Halomicrobiaceae	Natronomonas	0	0	0	0	0.0216563	0	0	0	0	0	0
eea369878a172d62d2eb9c364fd425a8	Archaea	Halobacterota	Halobacteria	Halobacterales	Halomicrobiaceae	-	0	0.0597053	0	0	0	0	0	0	0	0	0
eeb62c380454fc7ccb985e3550db882b	Bacteria	Firmicutes	Clostridia	Oscillospirales	Ruminococcaceae	-	0	0	0	0	0	0	0	0	0	0	0.273205
eed831f222d0939a908ce08deec243a4	Bacteria	Pseudomonadota	Alphaproteobacteria	Sphingomonadales	Sphingomonadaceae	Altererythrobacter	0	0	0	0	0	0	0	0	0.172318	0	0
eef7cc6dd91a110870bf3e6dea8b807f	Bacteria	-	-	-	-	-	0	0	0	0	0	0	0	0	0.0667037	0	0
eefd92e65cefb03d5634f227bd7275e8	Archaea	Halobacterota	Halobacteria	Halobacterales	Haloferacaceae	Halonotius	0	0	0	0	0.163059	0.264874	0	0	0	0	0
ef04c17217462e8e834861a906080fb2	Bacteria	Cyanobacteria	Cyanobacteriia	-	-	-	0	0	0	0	0.0165607	0	0	0	0	0	0
ef1aa37c15e6d1eaac244f84f990d3a8	Bacteria	Pseudomonadota	Gammaproteobacteria	-	-	-	0	0	0	0	0	0	0	0	0.077821	0	0
ef6fa98bc2d302a78bdb9b15d170eed3	Bacteria	Pseudomonadota	Gammaproteobacteria	Pseudomonadales	Pseudomonadaceae	Pseudomonas	0	0	0	0	0	0	0	0	0	0.134047	0
efa3b506205cabe050c67b7a7545c9ea	Bacteria	Actinobacteriota	Actinobacteria	Frankiales	-	-	0	0	0	0	0	0	0	0	0.0611451	0	0
efc0be437cd1bc84c1f5298ce65c9f2f	Bacteria	Campilobacterota	Campylobacteria	Campylobacterales	Arcobacteraceae	-	0	0	0	0	0	0	0	0	0	0.905897	0
efc27468e6b4298c9b1a62bd6105dc4e	Bacteria	Firmicutes	Bacilli	Lactobacillales	-	-	0	0	0	0	0	0	0	0	0.105614	0	0
efcfe27ceea37162cfa30a96168c1208	Archaea	Nanohaloarchaeota	Nanosalinia	Nanosalinales	Nanosalinaceae	-	0.0492395	0.044779	0.208395	0	0	0	0	1.31708	0	0	0
f016b63f7444601fbdd6af18c11ee3c0	Bacteria	Pseudomonadota	Alphaproteobacteria	Tistrellales	Geminicoccaceae	-	0	0	0	0	0	0	0	0	0.255698	0	0
f0450ca2968e234ef59a0fde935b4fc3	Bacteria	Bacteroidota	Bacteroidia	-	-	-	0	0	0	0	0	0	0	0	0.105614	0	0
f06c37856efcb77d9c84acd475189b0a	Archaea	Nanohaloarchaeota	Nanosalinia	Nanosalinales	Nanosalinaceae	-	0.109421	0	0	0.175576	0	0	0	0	0	0	0
f06cd54166b751ffa6d555b812072130	Archaea	Halobacterota	Halobacteria	Halobacterales	Haloferacaceae	Halohasta	0.388445	0	0	0	0	0	0	0	0	0	0
f06eea2b3d8822ae286cffccb256e662	Bacteria	Pseudomonadota	Alphaproteobacteria	Kiloniellales	Fodinicurvataceae	Rhodovibrio	0	0	0	0	0	0	0	0.0306297	0	0	0
f0721e5970f42077204228bccdbff688	Bacteria	Pseudomonadota	Gammaproteobacteria	-	-	-	0	0	0	0	0	0	0.0377961	0	0	0	0
f0b30cc398091c50ec8cdbdd93094e91	Bacteria	Cyanobacteria	Cyanobacteriia	Cyanobacteriales	Rubidibacteraceae	Dactylococcopsis	0.109421	0	0	0	0	0	0	0	0	0	0
f0d2d2c46ee446e6555126f7647132bc	Bacteria	Pseudomonadota	Alphaproteobacteria	Rhodobacterales	Rhodobacteraceae	-	0	0	0	0	0	0	0	0	0.138966	0	0
f105ed2902ddefee7fe69350a5430634	Bacteria	Pseudomonadota	Gammaproteobacteria	Alteromonadales	Shewanellaceae	Shewanella	0	0	0	0	0	0	0	0	0	0	0.0819616
f160cfaad0c6828c63f78d709b23e970	Bacteria	Pseudomonadota	Gammaproteobacteria	Vibrionales	Vibrionaceae	-	0.216107	0	0	0	0	0	0	0	0	0	0
f1ad63d1c4ea37dbef0f9f49069c66f3	Archaea	Nanoarchaeota	Nanoarchaeia	Woesearchaeales	-	-	0	0	0	0	0.0242041	0.0159723	0	0	0	0	0
f1bb786e115b31bbe6759c7a0fec54e0	Bacteria	Pseudomonadota	Alphaproteobacteria	Sphingomonadales	Sphingomonadaceae	-	0	0	0	0	0	0	0	0	0.45025	0	0
f1c30a3cd4d6e0b758331ea781161378	Bacteria	Pseudomonadota	Gammaproteobacteria	Cellvibrionales	Spongiibacteraceae	-	0	0	0	0	0	0	0	0	0.0889383	0	0
f1e520f82633cd4e1c87535d3d2b5ceb	Bacteria	Actinobacteriota	Actinobacteria	Bifidobacteriales	Bifidobacteriaceae	Bifidobacterium	0	0	0	0	0	0	0	0	0	0	0.0819616
f1f8252d952a7c7ee2a0302734c98620	Archaea	Halobacterota	Halobacteria	Halobacterales	Haloferacaceae	-	0	0	0	0	0.0165607	0	0	0	0	0	0
f22348679884fd0e8a9b39b2b9d3cda7	Archaea	Nanohaloarchaeota	Nanosalinia	Nanosalinales	Nanosalinaceae	-	0	0	0	0	0	0	0.0206161	0	0	0	0
f234723e04b7ab63195466b3902c4474	Bacteria	Pseudomonadota	Gammaproteobacteria	-	-	-	0	0	0	0	0	0	0	0	0.0722624	0	0
f26008f80921690ad915d05464233157	Bacteria	Actinobacteriota	Actinobacteria	Corynebacteriales	Corynebacteriaceae	Corynebacterium	0	0	0	0	0	0	0.0274881	0	0	0	0
f27041531f90bd5457826215f4b58bb1	Bacteria	Pseudomonadota	Gammaproteobacteria	Oceanospirillales	Nitrincolaceae	Marinobacterium	0	0	0	0	0	0	0	0	0	0.651857	0
f296a98d9119e66a7a70fb40477d7764	Bacteria	Pseudomonadota	Alphaproteobacteria	Sphingomonadales	Sphingomonadaceae	Novosphingobium	0	0	0	0	0	0	0	0	0	0	0.471279
f2ad67856567d185f954c9cc086aa44f	Bacteria	Pseudomonadota	Gammaproteobacteria	Alteromonadales	Marinobacteraceae	Marinobacter	0	0	0	0	0	0	0	0	0.116732	0	0
f2b3b6cadc53e770061a4736445e9df2	Archaea	Nanoarchaeota	Nanoarchaeia	Woesearchaeales	-	-	0	0	0	0	0	0	0.0755923	0	0	0	0
f2c0d482b0f7cb4f27bb7c3ad0eefa52	Bacteria	Pseudomonadota	Gammaproteobacteria	Xanthomonadales	Xanthomonadaceae	Stenotrophomonas	0	0	0	0	0	0	0	0	0	0	0.560071
f32306e3b6fe24a4b80837517a3501fd	Bacteria	Pseudomonadota	Alphaproteobacteria	Holosporales	Holosporaceae	-	0	0	0	0	0	0	0	0	0	0.0129723	0
f327646b41d9c52cc2ca37267b7bbdd7	Bacteria	Halanaerobiaeota	Halanaerobiia	Halanaerobiales	Halobacteroidaceae	Halobacteroidaceae	0	0	0	0.227216	0	0	0	0	0	0	0
f348222ed833c17d396d6448cd34ede8	Bacteria	Actinobacteriota	Actinobacteria	Corynebacteriales	Corynebacteriaceae	Corynebacterium	0	0	0	0	0	0	0	0	0	0	0.109282
f35f8603afd25299007263c4d65f5768	Bacteria	Pseudomonadota	Alphaproteobacteria	Rhodobacterales	Rhodobacteraceae	Roseovarius	0	0	0	0	0	0	0	0	0	0.0237825	0
f374f450fe80228d8328dd0b0bdc0b36	Bacteria	Bacteroidota	Kapabacteria	Kapabacteriales	-	-	0.0273553	0	0	0	0	0	0	0	0	0	0
f3a2f96838536d041f9b84f7ad676dda	Archaea	Halobacterota	Halobacteria	Halobacterales	Haloferacaceae	Halolamina	0	0	0	0	1.30702	1.8874	0.731871	0	0	0	0
f3a5830f66e9025879924a70cf5eeedf	Bacteria	Pseudomonadota	Gammaproteobacteria	Nitrosococcales	Methylophagaceae	-	0	0	0	0	0	0	0	0	0.216787	0	0
f3da8c3856eb8b065db9a081a8bdf303	Bacteria	Bacteroidota	Bacteroidia	-	-	-	0	0	0	0.0867553	0	0	0	0	0	0	0
f3df4ec787d7fd5b83950ea69caf2d8d	Archaea	Halobacterota	Halobacteria	Halobacterales	Haloferacaceae	Halohasta	0.292702	0	0	0	0	0	0	0	0	0	0
f407d35b4d5784b5caf1bbf8608d1d80	Bacteria	Pseudomonadota	Gammaproteobacteria	Burkholderiales	Oxalobacteraceae	Undibacterium	0	0	0	0	0	0	0	0	0	0	0.211734
f427d827c8f2ece35f8dfb3d6a03a4c4	Bacteria	Bacteroidota	Bacteroidia	Bacteroidales	Porphyromonadaceae	Porphyromonas	0	0	0	0	0	0	0	0	0	0	0.573731
f43d0d7b4c28d234b9df7ecf35129650	Archaea	Nanohaloarchaeota	Nanosalinia	Nanosalinales	Nanosalinaceae	-	0	0	0	0	0	0.0665513	0	0	0	0	0
f448b639d3c0a35550b4b0f8da665f67	Bacteria	-	-	-	-	-	0	0	0	0	0.0356692	0	0	0	0	0	0
f4b2052afbead6d6e8ba60d6cfca73e7	Bacteria	Pseudomonadota	Alphaproteobacteria	Rhodobacterales	Rhodobacteraceae	-	0	0	0	0	0	0	0	0	0.0889383	0	0
f4e2dc885ebf8e7aa4fbe7290e9fac9d	Bacteria	Firmicutes	Bacilli	Lactobacillales	Lactobacillaceae	Lactobacillus	0	0	0	0	0	0	0	0	0	0	0.232225
f4e30b6cffceb6645945233f27da296b	Archaea	Halobacterota	Halobacteria	Halobacterales	Haloferacaceae	-	0.0355619	0	0	0	0	0	0	0	0	0	0
f53db01c19c7e2548c92542d2725b20a	Bacteria	Pseudomonadota	Gammaproteobacteria	Burkholderiales	Oxalobacteraceae	Undibacterium	0	0	0	0	0	0	0	0	0	0	0.321016
f577fed251d5878a50f87e78616655f6	Bacteria	Pseudomonadota	Gammaproteobacteria	Burkholderiales	Oxalobacteraceae	Undibacterium	0	0	0	0	0	0	0	0	0	0	0.116112
f5dcb8583b0cf7dcf33b0f84f820ff0a	Bacteria	Firmicutes	Clostridia	PeptostreptococcalesalesTissierellales	-	-	0	0	0	0	0	0	0	0	0	0	0.409808
f6430f4ba4d9b9727bfbe263632ff1fb	Bacteria	Pseudomonadota	Gammaproteobacteria	Burkholderiales	Methylophilaceae	Methylotenera	0	0	0	0	0	0	0	0	0	0.0129723	0
f679ca23037c3ede753705a1eaa629d9	Archaea	Halobacterota	Halobacteria	Halobacterales	Haloferacaceae	Halorubellus	0.10395	0	0	0	0	0	0	0	0	0	0
f68342273d33f0c336b80d62d95db466	Archaea	Halobacterota	Halobacteria	Halobacterales	Halomicrobiaceae	Natronomonas	0	0	0	0	0	0	0	0	0	0.0172964	0
f691468b251c122922818b1842c265fd	Bacteria	Bacteroidota	Bacteroidia	Bacteroidales	Prevotellaceae	Prevotella	0	0	0	0	0	0	0	0	0	0	0.443959
f69a47ddf4f64d4b501b8e194570a441	Bacteria	Patescibacteria	Parcubacteria	-	-	-	0	0	0	0	0	0	0	0	0.077821	0	0
f6bf9754373902b30e8546611f1c438a	Bacteria	Bacteroidota	Bacteroidia	Flavobacteriales	Crocinitomicaceae	Salinirepens	0	0	0	0	0	0	0	0	0.116732	0	0
f6e03c243b25c9811318c7c8be238ea2	Bacteria	Pseudomonadota	Gammaproteobacteria	Oceanospirillales	Nitrincolaceae	Amphritea	0	0	0	0	0	0	0	0	0	0.180531	0
f6f8ec54d577af183c067fa360b8836f	Bacteria	Bacteroidota	Bacteroidia	-	-	-	0	0	0	0	0	0.0625582	0	0	0	0	0
f70a64e7eb35ca607b59c99a14c0d890	Bacteria	Pseudomonadota	Gammaproteobacteria	Enterobacterales	Pectobacteriaceae	Dickeya	0	0	0	0	0	0	0	0	0	0	0.286866
f716243393968283c3d57afb51225bbf	Bacteria	Pseudomonadota	Gammaproteobacteria	Cellvibrionales	Cellvibrionaceae	Maricurvus	0	0	0	0	0	0	0	0	0.339077	0	0
f77875d283fa55d4cb290f26d763c26a	Bacteria	Pseudomonadota	Gammaproteobacteria	Alteromonadales	Shewanellaceae	Shewanella	0	0	0	0	0	0	0	0	0	0.0399978	0
f7822a2ccc708ffc4df7bdaf0989ba14	Bacteria	-	-	-	-	-	0	0	0	0	0	0	1.19401	0	0	0	0
f78478a0cac47ccd0be54b659336627d	Bacteria	Pseudomonadota	Gammaproteobacteria	Oceanospirillales	Nitrincolaceae	Marinobacterium	0	0	0	0	0	0	0	0	0.0555864	0	0
f7967cdfbf44d0669dd0aa7751aa9a63	Archaea	Halobacterota	Halobacteria	Halobacterales	Halomicrobiaceae	Halorientalis	0	0.10022	0.345341	0	0	0	0	0	0	0	0
f7ba84c685353a0c9fede713e8dfb947	Bacteria	Patescibacteria	Gracilibacteria	-	-	-	0	0	0	0	0	0	0	0	0.188994	0	0
f7c2383693fa8efb76c0030caa19b229	Bacteria	Pseudomonadota	Gammaproteobacteria	Alteromonadales	Colwelliaceae	Thalassotalea	0	0	0	0	0	0	0	0	0	0.0237825	0
f83d2a82fc2558578dbe0dc8ddb008d2	Archaea	Nanohaloarchaeota	Nanosalinia	Nanosalinales	Nanosalinaceae	-	0	0	0	0	0.0369431	0.0266205	1.01706	0	0	0	0
f83eb72b9b11cbb575fbb0dac5c1cb60	Bacteria	Pseudomonadota	Gammaproteobacteria	Burkholderiales	Comamonadaceae	-	0	0	0	0	0	0	0	0	0.36687	0	0
f8bebd14154fcffc410baed8b5d0945c	Bacteria	Bacteroidota	Bacteroidia	Flavobacteriales	Crocinitomicaceae	Salinirepens	0	0	0	0	0	0	0	0	0.20567	0	0
f919708013f193c48d64ad151cf3e5e7	Bacteria	Planctomycetota	Planctomycetes	Planctomycetales	Rubinisphaeraceae	-	0	0	0	0	0	0	0	0	0.133407	0	0
f9434f48bec251eee92a1f9edbe8ebb1	Bacteria	Actinobacteriota	Acidimicrobiia	Actinomarinales	-	-	0	0	0	0	0	0	0	0	0.322401	0	0
f96f66eab5b6b876e023ff31e7f9a83b	Archaea	Halobacterota	Halobacteria	Halobacterales	Halobacteriaceae	Halarchaeum	0	0	0	0	0.0152868	0	0	0	0	0	0
f971c1c9fd98c3955314ab11f4e15ba2	Bacteria	Planctomycetota	Planctomycetes	Pirellulales	Pirellulaceae	-	0	0	0	0	0	0	0	0	0.339077	0	0
f9d4cc95cf0c4c81d6a664a88cb71701	Archaea	Halobacterota	Halobacteria	Halobacterales	Haloferacaceae	Halonotius	0	0	0	0	0	0	0.0738743	0	0	0	0
f9ddb91ff29e528af983a42b928dcc32	Archaea	Halobacterota	Halobacteria	Halobacterales	Halomicrobiaceae	-	0	0.095955	0	0.177642	0	0	0	0	0	0	0
fa01f96c5631e2330737f9391e31fcd8	Archaea	Halobacterota	Halobacteria	Halobacterales	Haloferacaceae	Haloplanus	0	0	0.311601	0	0	0	0	0	0	0	0
fa0d89b6c5f32ff761659a2c1f1b36cf	Bacteria	Firmicutes	Bacilli	Lactobacillales	Lactobacillaceae	Lactobacillus	0	0	0	0	0	0	0	0	0	0	0.232225
fa1d4542a47e8aba7c785bc1ea62afc9	Archaea	Halobacterota	Halobacteria	Halobacterales	Halomicrobiaceae	Halapricum	0	0	0	0	0.0331214	0.0971649	0	0	0	0	0
fa2a53546035d2731be0baa8b19f9ac3	Bacteria	Desulfobacterota	Desulfovibrionia	Desulfovibrionales	Desulfovibrionaceae	Desulfovibrio	0	0	0	0	0	0	0	0	0	0	0.355167
fa2c822d2434dd8735072365d9082064	Archaea	Halobacterota	Halobacteria	Halobacterales	Halomicrobiaceae	Halomicroarcula	0	0	0	0	0	3.47531	0	0	0	0	0
fa2f2ac305eb97c8a1c468d19d0af413	Bacteria	Desulfobacterota	Desulfobacteria	Desulfobacterales	Desulfosarcinaceae	Desulfosalsimonas	0	0	0	0	0.0764341	0.0439239	0.0515402	0	0	0	0
fa2f54b2bd8245d680a87224045dc474	Bacteria	Pseudomonadota	Gammaproteobacteria	Vibrionales	Vibrionaceae	Vibrio	0	0	0	0	0	0	0	0	0.077821	0	0
fa3ec3ef40ccf401b818d39a29cec737	Bacteria	Pseudomonadota	Gammaproteobacteria	Oceanospirillales	Halomonadaceae	Halomonas	0	0	0	0	0	0	0	0	0.222346	0	0
fa433b1f23776cade7a1c6635aa8f16a	Bacteria	Pseudomonadota	Gammaproteobacteria	Oceanospirillales	Marinomonadaceae	Marinomonas	0	0	0	0	0	0	0.0257701	0	0	0	0
fa779743b013be038e552b2524cd486f	Bacteria	-	-	-	-	-	0	0	0	0	0	0	0.0240521	0	0	0	0
fa8143c55720adba3940d564c32f7135	Bacteria	Pseudomonadota	Gammaproteobacteria	Burkholderiales	Comamonadaceae	-	0	0	0	0	0	0	0	0	0	0	0.232225
fa960be8f652d617635ddab4a58953f5	Bacteria	Cyanobacteria	Cyanobacteriia	Cyanobacteriales	Rubidibacteraceae	Dactylococcopsis	0.735857	0	0	0	0	0	0	0	0	0	0
fb0c660cc3d53dc198be0365594337a7	Archaea	Halobacterota	Halobacteria	Halobacterales	Haloferacaceae	Halobellus	0	0	0	0	0.0356692	0	0.0223341	0	0	0	0
fb0eafb5687f2c046192aa8c6a7fcb85	Bacteria	Bacteroidota	Bacteroidia	-	-	-	0	0	0	0	0	0	0.0859003	0	0	0	0
fb345e3df29b42ab23dbf0420a713d18	Bacteria	Bacteroidota	Rhodothermia	Rhodothermales	Rhodothermaceae	-	0	0	0	0	0	0	0	0	0.0667037	0	0
fb4ded3606bff3a077b2103694dd22d0	Bacteria	Pseudomonadota	Gammaproteobacteria	Nitrococcales	Nitrococcaceae	Arhodomonas	0.229784	0	0	0	0	0	0	0	0	0	0
fb50e5afc4febcd394f0530f2fe2ed46	Bacteria	Planctomycetota	Planctomycetes	Pirellulales	Pirellulaceae	Blastopirellula	0	0	0	0	0	0	0	0	0.100056	0	0
fb5d69fe2859dffed20c43686d163810	Bacteria	Pseudomonadota	Gammaproteobacteria	-	-	-	0	0	0	0	0	0	0.0343601	0	0	0	0
fb815d100427d6d2b2d2ae7dc03baebe	Bacteria	Firmicutes	Thermovenabulia	Thermovenabulales	-	-	0	0	0	0	0	0	0.0652842	0	0	0	0
fb93020cd9ad241bd58c3e9e5b5b52c4	Bacteria	Bacteroidota	Bacteroidia	Bacteroidales	Bacteroidaceae	Bacteroides	0	0	0	0	0	0	0	0	0.144525	0	0
fbdb5a0c046b007226476cde8f4b76d9	Bacteria	Pseudomonadota	Gammaproteobacteria	Pseudomonadales	Pseudomonadaceae	Pseudomonas	0	0	0	0	0	0	0	0	0	0.871304	0
fbe8dadcc2b039377128de3b0cd9e684	Bacteria	Pseudomonadota	Alphaproteobacteria	Kiloniellales	Fodinicurvataceae	Limimonas	0	0.0234557	0	0	0	0	0	0	0	0	0
fbf21fcc1053c5af611b34db34a11547	Bacteria	Planctomycetota	Planctomycetes	Pirellulales	Pirellulaceae	-	0	0	0	0	0	0	0	0	0.144525	0	0
fc096109a173275f85366d944963b700	Bacteria	Bacteroidota	Bacteroidia	Flavobacteriales	Flavobacteriaceae	Psychroflexus	0	0	0	0	0	0	0	0	0	0	0
fc26f0249d5a1ed54da5b77333d8290b	Bacteria	Verrucomicrobiota	Verrucomicrobiae	Opitutales	Puniceicoccaceae	Pelagicoccus	0	0	0	0	0	0	0	0	0.144525	0	0
fc3631230fed28e18bdc7f98f16fdc2d	Archaea	Halobacterota	Halobacteria	Halobacterales	Haloferacaceae	Halorubrum	0	0	0	0	0.476439	0	0.109952	0	0	0	0
fc72adc26f286af7d0a112a4038ca114	Bacteria	Desulfobacterota	Desulfovibrionia	Desulfovibrionales	Desulfohalobiaceae	Desulfovermiculus	0	0	0	0	0	0.0239585	0	0	0	0	0
fcb4cc48d81f657f5d00c1c0ce1a1fba	Bacteria	Firmicutes	Bacilli	Staphylococcales	Staphylococcaceae	Staphylococcus	0	0	0	0	0	0	0	0	0	0	0.355167
fcb6a82bb02d77c80e6f2aae1fddb537	Bacteria	-	-	-	-	-	0	0	0	0	0.0267519	0.0226274	0	0	0	0	0
fcd686dc76a20bbfce68dc73308805f0	Bacteria	Firmicutes	Bacilli	Lactobacillales	Lactobacillaceae	Pediococcus	0	0	0	0	0	0	0	0	0	0	0.143433
fd6117255bc6a82bc24a94c431fee1f1	Bacteria	Bacteroidota	Rhodothermia	Balneolales	Balneolaceae	-	0	0	0	0	0	0	0.43122	0	0	0	0
fd947def413c71e1e3822fd849a8be4d	Bacteria	Pseudomonadota	Gammaproteobacteria	Oceanospirillales	Nitrincolaceae	Marinobacterium	0	0	0	0	0	0	0	0	0.0555864	0	0
fdbc732e635feb70dc441edda520b58d	Bacteria	Spirochaetota	Spirochaetia	Spirochaetales	Spirochaetaceae	Spirochaeta	0	0	0	0	0.0496822	0.0559031	0.0343601	0	0	0	0
fdd49745008a9ad66dead43c9c55a75d	Bacteria	Planctomycetota	Planctomycetes	Pirellulales	Pirellulaceae	Blastopirellula	0	0	0	0	0	0	0	0	0.433574	0	0
fdd933a4354e7bd67069cf9e57b77e48	Bacteria	Pseudomonadota	Alphaproteobacteria	Rhodobacterales	Rhodobacteraceae	Pseudorhodobacter	0	0	0	0	0	0	0	0	0.394664	0	0
fde2e1ad54ad66a36ed2313d7ead2897	Bacteria	Pseudomonadota	Gammaproteobacteria	Ectothiorhodospirales	Ectothiorhodospiraceae	Halofilum	0	0	0	0	0.577077	0.115799	0.371089	0	0	0	0
fe410fa3b0a6692ddb328c3c72b65363	Bacteria	-	-	-	-	-	0	0	0	0	0	0	0	0	0.316843	0	0
fe636c79502ea3b39fb40c792254ff0d	Bacteria	Bacteroidota	Bacteroidia	Flavobacteriales	Crocinitomicaceae	Brumimicrobium	0	0	0	0.0846897	0	0	0	0	0	0	0
fe87add8bb8c889da9f14b8756fe9d23	Bacteria	Firmicutes	Clostridia	PeptostreptococcalesalesTissierellales	-	-	0	0	0	0	0	0	0.0171801	0	0	0	0
feb8e9b9224448a5b61a53d4da57fb90	Bacteria	Pseudomonadota	Gammaproteobacteria	Burkholderiales	Comamonadaceae	Rhodoferax	0	0	0	0	0	0	0	0	0	0	0.259545
fec286b48a799d7a4ae67fd9ab194ab2	Bacteria	Bacteroidota	Bacteroidia	Chitinophagales	Saprospiraceae	Lewinella	0	0	0	0	0	0	0	0	0	0.0281066	0
fecb74dd4081917066d91b06941c9878	Archaea	Halobacterota	Halobacteria	Halobacterales	Halomicrobiaceae	Halomicrobium	0.112157	0	0	0	0	0	0	0	0	0	0
feef5f0fdf680f4bb39501448efea938	Bacteria	Verrucomicrobiota	Verrucomicrobiae	Verrucomicrobiales	Rubritaleaceae	Luteolibacter	0	0	0	0	0	0	0	0	0.300167	0	0
ff2e07a55160f107e72abe49ba0300c1	Bacteria	Pseudomonadota	Gammaproteobacteria	Burkholderiales	Oxalobacteraceae	-	0	0	0	0	0	0	0	0	0	0	0.239055
ff5dc2a905aea5f54dcc512ad9a8ea40	Bacteria	Pseudomonadota	Alphaproteobacteria	-	-	-	0	0	0	0	0	0	0.0584122	0	0	0	0
ffebe914454c595bcc254d15ce39da1c	Bacteria	Pseudomonadota	Alphaproteobacteria	Parvibaculales	Parvibaculaceae	-	0	0	0	0	0	0	0	0	0	0.0151343	0
